# Supplementary material for: Evolution of the Mutation Spectrum Across a Mammalian Phylogeny
Source: Mol Biol Evol. 2023 Sep 28;40(10):msad213. doi: 10.1093/molbev/msad213 (PMC10566577; doi:10.1093/molbev/msad213)
Supplement: msad213_Supplementary_Data [file msad213_supplementary_data.zip]

Archive with 3 entries (3 files):
- Beichman_SI_Tables.Revision.xlsx
- Beichman_SI_Figures.Revision.pdf
- Beichman_SI_Notes_and_SI_Methods.Revision.UpdatedReferences.pdf
