# Supplementary material for: Evolution of the Mutation Spectrum Across a Mammalian Phylogeny
Source: Mol Biol Evol. 2023 Sep 28;40(10):msad213. doi: 10.1093/molbev/msad213 (PMC10566577; doi:10.1093/molbev/msad213)
Supplement: msad213_Supplementary_Data [file msad213_supplementary_data.zip › Beichman_SI_Tables.Revision.xlsx]

## Sheet: TableS1_SampleMetadata
Table S1. Sample information. Some species were split into multiple populations if they had sufficient individuals per population, with only one population per species (bold) being used for main text analyses.
Species	Latin name	Sampling locations/subspecies/populations	Sample size(s)*	5 individuals randomly subset from chosen population	Reference(s)	Data link	Reference genome	reference genome scaffold N50 (bp)	reference genome contig N50	average coverage per individual (reads per base)	Sequencer	Read Length	Reproductive span (days)	Age at first reproduction (days)	Watterson's Theta
brown bear	Ursus arctos	ABC Islands, Alaska (ABC)	8	002_UARC_ABC_ABC2_Lucky 011_UARC_ABC_BGI_brownbear_63856 012_UARC_ABC_BGI_brownbear_63863 001_UARC_ABC_ABC1_051711 008_UARC_ABC_BGI_brownbear_43157	Miller et al. (2012); Cahill et al. (2013); Liu et al. (2014); Benazzo et al. (2017); Barlow et al. 2018	Table S2 with SRA numbers	GCF_003584765.1_ASM358476v1_genomic	36708181	314844	32.6846	Illumina HiSeq2000	100 bp PE	15573.3	1460	0.00137485
		Europe (EUR)	6	019_UARC_SPN_SPA1 003_UARC_IT_ALP1 014_UARC_FIN_BGI_brownbear_7429 018_UARC_SLK_SLK1 007_UARC_SW_BGI_brownbear_20105434						26.7483
polar bear	Ursus maritimus	West Greenland/East Greenland/Svalbard	18	024_UMAR_WGR_BGI_polarbear_PB_12 029_UMAR_EGR_BGI_polarbear_PB_36 022_UMAR_WGR_BGI_polarbear_PB_10 025_UMAR_WGR_BGI_polarbear_PB_22 032_UMAR_WGR_BGI_polarbear_PB_45	Liu et al. (2014); Miller et al. (3012)	Table S2 with SRA numbers	GCA_000687225.1	15940661	46506	24.4844	Illumina HiSeq2000	100 bp PE	12799.3	1825	0.000332783
grey wolf	Canis lupus	NA	19	Wolf35 WO001_895 Wolf27 Wolf31 Wolf40	Morrill et al. (2022); Broad Institute Canine Reference Panel (2019)	https://data.broadinstitute.org/DogData/	canFam3	45876610	267478	23.1974	Mix of Illumina HiSeq1000/2000/3000	100 bp PE	8054.33	547.5	0.00195706
house mouse	Mus musculus	Mus musculus domesticus (Mmd)	27	Mmd_GER3_TP17-2.variant2 Mmd_FRA8_F1B.variant Mmd_IRA4_JR15.variant3 Mmd_IRA1_AH15.variant3 Mmd_FRA3_16B.variant	Harr et al. (2016)	https://wwwuser.gwdg.de/~evolbio/evolgen/wildmouse/vcf/	mm10	54517951	32813180	22.2213	Illumina HiSeq2000	100 bp PE	1685.5	139.5	0.00346558
		M. m. castaneus (Mmc)	10	Mmc_CAST7_H28.variant8 Mmc_CAST5_H26.variant8 Mmc_CAST9_H34.variant8 Mmc_CAST10_H36.variant8 Mmc_CAST1_H12.variant8						22.1416
		M. m. musculus (Mmm)	22	Mmm_AFG4_424.variant7 Mmm_AFG3_416.variant7 Mmm_KAZ6_AL40.variant6 Mmm_CZE4_CR23.variant5 Mmm_KAZ8_AL42.variant6						24.2568
Algerian (Mediterranean) mouse	Mus spretus	NA	8	Ms_SPRE4_SP51.variant9 Ms_SPRE6_SP68.variant9 Ms_SPRE2_SP39.variant9 Ms_SPRE7_SP69.variant9 Ms_SPRE5_SP62.variant9	Harr et al. (2016)	https://wwwuser.gwdg.de/~evolbio/evolgen/wildmouse/vcf/	mm10	54517951	32813180	28.9646	Illumina HiSeq2000	100 bp PE	1685.5	139.5	0.00344616
human	Homo sapiens	African (AFR)	661	NA19377 HG03565 HG02054 NA18923 HG02014	Byrska-Bishop et al. (2022)	https://www.internationalgenome.org/data-portal/data-collection/30x-grch38	GrCh38	67794873	57879411	30.4962	Illumina NovaSeq6000	150 bp PE	6570	8030	0.00119229
		Southeast Asian (SAS)	489	NA20851 HG03611 NA21116 HG03868 HG04042						36.1097
		East Asian (EAS)	504	NA18962 NA18940 HG02402 NA18591 NA18615						32.6218
		admixed American (AMR)	347	HG00732 HG02260 HG02272 HG01259 HG01190						31.5604
		European (EUR)	503	HG00269 NA12748 NA20542 NA20518 HG00346						30.6396
bonobo	Pan paniscus	NA	13	Pan_paniscus-A928_Kumbuka Pan_paniscus-9731_LB502 Pan_paniscus-A915_Kosana Pan_paniscus-A927_Salonga Pan_paniscus-A914_Hortense	Prado-Martinez et al. (2013); Goldberg & Harris (2022) for ancestral polarization	https://www.biologiaevolutiva.org/greatape/data.html	hg18	38509590	38509590	26.0027	Illumina HiSeq2000	100 bp PE	16717	5073.5	0.0007
chimpanzee	Pan troglodytes	Central/Eastern/Western/Nigeria-Cameroon	24	Pan_troglodytes_troglodytes-A959_Julie Pan_troglodytes_ellioti-Paquita Pan_troglodytes_schweinfurthii-100040_Andromeda Pan_troglodytes_verus-X00100_Koby Pan_troglodytes_verus-9730_Donald	Prado-Martinez et al. (2013); Goldberg & Harris (2022) for ancestral polarization	https://www.biologiaevolutiva.org/greatape/data.html	hg18	38509590	38509590	21.4443	Illumina HiSeq2000	100 bp PE	16717	5073.5	0.00165798
Sumatran orangutan	Pongo abelii	NA	5	Pongo_abelii-A947_Elsi Pongo_abelii-A949_Dunja Pongo_abelii-A948_Kiki Pongo_abelii-A950_Babu Pongo_abelii-A952_Buschi	Prado-Martinez et al. (2013); Goldberg & Harris (2022) for ancestral polarization	https://www.biologiaevolutiva.org/greatape/data.html	hg18	38509590	38509590	29.4609	Illumina HiSeq2000	100 bp PE	18125.9	3591.6	0.00184598
Bornean orangutan	Pongo pygmaeus	NA	5	Pongo_pygmaeus-A944_Napoleon Pongo_pygmaeus-A941_Sari Pongo_pygmaeus-A943_Tilda Pongo_pygmaeus-A940_Temmy Pongo_pygmaeus-A939_Nonja	Prado-Martinez et al. (2013); Goldberg & Harris (2022) for ancestral polarization	https://www.biologiaevolutiva.org/greatape/data.html	hg18	38509590	38509590	26.4541	Illumina HiSeq2000	100 bp PE	18125.9	3591.6	0.00129512
Gorilla	Gorilla gorilla	Western lowland gorilla	29	Gorilla_gorilla_gorilla-KB3782_Vila Gorilla_gorilla_gorilla-B643_Choomba Gorilla_gorilla_gorilla-KB4986_Katie Gorilla_gorilla_gorilla-9750_Azizi Gorilla_gorilla_gorilla-A962_Amani	Prado-Martinez et al. (2013); Goldberg & Harris (2022) for ancestral polarization	https://www.biologiaevolutiva.org/greatape/data.html	hg18	38509590	38509590	18.2006	Illumina HiSeq2000	100 bp PE	16315.5	3650	0.00149356
vaquita porpoise	Phocoena sinus	Gulf of California	15	z0001660 z0185384 z0004382 z0000703 z0185385	Robinson & Kyriazis et al. (2022)	NCBI SRA BioProject PRJNA751981	mPhoSin1	115469292	20218762	62.54	Illumina HiSeqX	150 bp PE	4780.5	1642.5	8.39138e-05
fin whale	Balaenoptera physalus	Gulf of California (GOC)	17	GOC071 GOC006 GOC086 GOC116 GOC025	Nigenda-Morales & Lin et al. (2023)	NCBI SRA BioProject PRJNA938516	GCF_000493695.1_BalAcu1.0 (note this is minke whale reference genome)	12843668	22690	19.6652	Illumina NovaSeq6000	150 bp PE	38643.8	3041.18	0.000913171
		Eastern North Pacific (ENP)	26	ENPOR13 ENPWA14 ENPAK23 ENPBC16 ENPOR10						19.6221
			*these sample sizes reflect resulting sample sizes after excluding relatives/low-quality individuals as described in Methods

## Sheet: TableS2_BearSRAInformation
Table S2. SRA information on bear individuals that were processed as part of this study. All individuals were used for polarization, but only a subset (see Table S1) were used for mutation spectrum analyses.
BioSample_s	IDNumber	Library_Name_s	Run_s	Sample_Name_s	Organism_s	OrgAbbreviation	Population	Region1	Region2	AB_ID	Citation	citation doi
SAMN01057688	001	570B	SRR518711	ABC1_051711	Ursus arctos	UARC	ABC	Alaska	Admiralty Island	001_UARC_ABC_ABC1_051711	Miller et al. 2012 PNAS	https://doi.org/10.1073/pnas.1210506109
SAMN01057688	001	570B	SRR518710	ABC1_051711	Ursus arctos	UARC	ABC	Alaska	Admiralty Island	001_UARC_ABC_ABC1_051711	Miller et al. 2012 PNAS	https://doi.org/10.1073/pnas.1210506109
SAMN01057689	002	652	SRR518717	ABC2_Lucky	Ursus arctos	UARC	ABC	Alaska	Baranof Island	002_UARC_ABC_ABC2_Lucky	Miller et al. 2012 PNAS	https://doi.org/10.1073/pnas.1210506109
SAMN07422272	003	S12	SRR5878346	ALP1	Ursus arctos	UARC	IT	Italy	Alps	003_UARC_IT_ALP1	Benazzo et al. 2017 PNAS	https://doi.org/10.1073/pnas.1707279114
SAMN07422272	003	S24	SRR5878341	ALP1	Ursus arctos	UARC	IT	Italy	Alps	003_UARC_IT_ALP1	Benazzo et al. 2017 PNAS	https://doi.org/10.1073/pnas.1707279114
SAMN07422262	004	S14	SRR5878348	APP2	Ursus arctos	UARC	IT	Italy	Apennines	004_UARC_IT_APP2	Benazzo et al. 2017 PNAS	https://doi.org/10.1073/pnas.1707279114
SAMN07422262	004	S2	SRR5878360	APP2	Ursus arctos	UARC	IT	Italy	Apennines	004_UARC_IT_APP2	Benazzo et al. 2017 PNAS	https://doi.org/10.1073/pnas.1707279114
SAMN02256322	005	ANCafdRBBDIAAPEI-5	SRR935602	BGI_brownbear_107596012	Ursus arctos	UARC	MT	Montana	Glacier Park	005_UARC_MT_BGI_brownbear_107596012	Liu et al. 2014 Cell	10.1016/j.cell.2014.03.054
SAMN02256322	005	ANCafdRBBDIAAPEI-5	SRR935609	BGI_brownbear_107596012	Ursus arctos	UARC	MT	Montana	Glacier Park	005_UARC_MT_BGI_brownbear_107596012	Liu et al. 2014 Cell	10.1016/j.cell.2014.03.054
SAMN02256322	005	ANCafdRBBDIAAPEI-5	SRR935616	BGI_brownbear_107596012	Ursus arctos	UARC	MT	Montana	Glacier Park	005_UARC_MT_BGI_brownbear_107596012	Liu et al. 2014 Cell	10.1016/j.cell.2014.03.054
SAMN02256322	005	ANCafdRBBDIAAPEI-5	SRR935617	BGI_brownbear_107596012	Ursus arctos	UARC	MT	Montana	Glacier Park	005_UARC_MT_BGI_brownbear_107596012	Liu et al. 2014 Cell	10.1016/j.cell.2014.03.054
SAMN02256322	005	ANCafdRBBDIAAPEI-5	SRR941811	BGI_brownbear_107596012	Ursus arctos	UARC	MT	Montana	Glacier Park	005_UARC_MT_BGI_brownbear_107596012	Liu et al. 2014 Cell	10.1016/j.cell.2014.03.054
SAMN02256322	005	ANCafdRBBDIAAPEI-5	SRR941814	BGI_brownbear_107596012	Ursus arctos	UARC	MT	Montana	Glacier Park	005_UARC_MT_BGI_brownbear_107596012	Liu et al. 2014 Cell	10.1016/j.cell.2014.03.054
SAMN02256314	006	BROdryRCJDIAAPEI-10	SRR935591	BGI_brownbear_20105373	Ursus arctos	UARC	SW	Sweden	Slakka, Jokkmokk	006_UARC_SW_BGI_brownbear_20105373	Liu et al. 2014 Cell	10.1016/j.cell.2014.03.054
SAMN02256314	006	BROdryRCJDIAAPEI-10	SRR935625	BGI_brownbear_20105373	Ursus arctos	UARC	SW	Sweden	Slakka, Jokkmokk	006_UARC_SW_BGI_brownbear_20105373	Liu et al. 2014 Cell	10.1016/j.cell.2014.03.054
SAMN02256314	006	BROdryRCJDIAAPEI-10	SRR935627	BGI_brownbear_20105373	Ursus arctos	UARC	SW	Sweden	Slakka, Jokkmokk	006_UARC_SW_BGI_brownbear_20105373	Liu et al. 2014 Cell	10.1016/j.cell.2014.03.054
SAMN02256313	007	BROdryRCKDIAAPE	SRR935590	BGI_brownbear_20105434	Ursus arctos	UARC	SW	Sweden	Slakka, Jokkmokk	007_UARC_SW_BGI_brownbear_20105434	Liu et al. 2014 Cell	10.1016/j.cell.2014.03.054
SAMN02256313	007	BROdryRCKDIAAPE	SRR935593	BGI_brownbear_20105434	Ursus arctos	UARC	SW	Sweden	Slakka, Jokkmokk	007_UARC_SW_BGI_brownbear_20105434	Liu et al. 2014 Cell	10.1016/j.cell.2014.03.054
SAMN02256313	007	BROdryRCKDIAAPE	SRR935594	BGI_brownbear_20105434	Ursus arctos	UARC	SW	Sweden	Slakka, Jokkmokk	007_UARC_SW_BGI_brownbear_20105434	Liu et al. 2014 Cell	10.1016/j.cell.2014.03.054
SAMN02256313	007	BROdryRCKDIAAPE	SRR935626	BGI_brownbear_20105434	Ursus arctos	UARC	SW	Sweden	Slakka, Jokkmokk	007_UARC_SW_BGI_brownbear_20105434	Liu et al. 2014 Cell	10.1016/j.cell.2014.03.054
SAMN02256316	008	ANCafdRADDIAAPEI-1	SRR935603	BGI_brownbear_43157	Ursus arctos	UARC	ABC	Alaska	Ford Arm, Chicagof	008_UARC_ABC_BGI_brownbear_43157	Liu et al. 2014 Cell	10.1016/j.cell.2014.03.054
SAMN02256316	008	ANCafdRADDIAAPEI-1	SRR935610	BGI_brownbear_43157	Ursus arctos	UARC	ABC	Alaska	Ford Arm, Chicagof	008_UARC_ABC_BGI_brownbear_43157	Liu et al. 2014 Cell	10.1016/j.cell.2014.03.054
SAMN02256316	008	ANCafdRADDIAAPEI-1	SRR935618	BGI_brownbear_43157	Ursus arctos	UARC	ABC	Alaska	Ford Arm, Chicagof	008_UARC_ABC_BGI_brownbear_43157	Liu et al. 2014 Cell	10.1016/j.cell.2014.03.054
SAMN02256316	008	ANCafdRADDIAAPEI-1	SRR935596	BGI_brownbear_43157	Ursus arctos	UARC	ABC	Alaska	Ford Arm, Chicagof	008_UARC_ABC_BGI_brownbear_43157	Liu et al. 2014 Cell	10.1016/j.cell.2014.03.054
SAMN02256316	008	ANCafdRADDIAAPEI-1	SRR941809	BGI_brownbear_43157	Ursus arctos	UARC	ABC	Alaska	Ford Arm, Chicagof	008_UARC_ABC_BGI_brownbear_43157	Liu et al. 2014 Cell	10.1016/j.cell.2014.03.054
SAMN02256316	008	ANCafdRADDIAAPEI-1	SRR941812	BGI_brownbear_43157	Ursus arctos	UARC	ABC	Alaska	Ford Arm, Chicagof	008_UARC_ABC_BGI_brownbear_43157	Liu et al. 2014 Cell	10.1016/j.cell.2014.03.054
SAMN02256317	009	ANCafdRAEDIAAPEI-3	SRR935604	BGI_brownbear_56159	Ursus arctos	UARC	ABC	Alaska	Baranof Lake / Salmon Lake, Baranof	009_UARC_ABC_BGI_brownbear_56159	Liu et al. 2014 Cell	10.1016/j.cell.2014.03.054
SAMN02256317	009	ANCafdRAEDIAAPEI-3	SRR935611	BGI_brownbear_56159	Ursus arctos	UARC	ABC	Alaska	Baranof Lake / Salmon Lake, Baranof	009_UARC_ABC_BGI_brownbear_56159	Liu et al. 2014 Cell	10.1016/j.cell.2014.03.054
SAMN02256317	009	ANCafdRAEDIAAPEI-3	SRR935620	BGI_brownbear_56159	Ursus arctos	UARC	ABC	Alaska	Baranof Lake / Salmon Lake, Baranof	009_UARC_ABC_BGI_brownbear_56159	Liu et al. 2014 Cell	10.1016/j.cell.2014.03.054
SAMN02256317	009	ANCafdRAEDIAAPEI-3	SRR935597	BGI_brownbear_56159	Ursus arctos	UARC	ABC	Alaska	Baranof Lake / Salmon Lake, Baranof	009_UARC_ABC_BGI_brownbear_56159	Liu et al. 2014 Cell	10.1016/j.cell.2014.03.054
SAMN02256317	009	ANCafdRAEDIAAPEI-3	SRR935629	BGI_brownbear_56159	Ursus arctos	UARC	ABC	Alaska	Baranof Lake / Salmon Lake, Baranof	009_UARC_ABC_BGI_brownbear_56159	Liu et al. 2014 Cell	10.1016/j.cell.2014.03.054
SAMN02256318	010	ANCafdRAIDIAAPEI-2	SRR935605	BGI_brownbear_63855	Ursus arctos	UARC	ABC	Alaska	N Shore of Tenakee Inlet, Chicagof	010_UARC_ABC_BGI_brownbear_63855	Liu et al. 2014 Cell	10.1016/j.cell.2014.03.054
SAMN02256318	010	ANCafdRAIDIAAPEI-2	SRR935612	BGI_brownbear_63855	Ursus arctos	UARC	ABC	Alaska	N Shore of Tenakee Inlet, Chicagof	010_UARC_ABC_BGI_brownbear_63855	Liu et al. 2014 Cell	10.1016/j.cell.2014.03.054
SAMN02256318	010	ANCafdRAIDIAAPEI-2	SRR935621	BGI_brownbear_63855	Ursus arctos	UARC	ABC	Alaska	N Shore of Tenakee Inlet, Chicagof	010_UARC_ABC_BGI_brownbear_63855	Liu et al. 2014 Cell	10.1016/j.cell.2014.03.054
SAMN02256318	010	ANCafdRAIDIAAPEI-2	SRR935598	BGI_brownbear_63855	Ursus arctos	UARC	ABC	Alaska	N Shore of Tenakee Inlet, Chicagof	010_UARC_ABC_BGI_brownbear_63855	Liu et al. 2014 Cell	10.1016/j.cell.2014.03.054
SAMN02256318	010	ANCafdRAIDIAAPEI-2	SRR941786	BGI_brownbear_63855	Ursus arctos	UARC	ABC	Alaska	N Shore of Tenakee Inlet, Chicagof	010_UARC_ABC_BGI_brownbear_63855	Liu et al. 2014 Cell	10.1016/j.cell.2014.03.054
SAMN02256319	011	ANCafdRAJDIAAPEI-4	SRR935599	BGI_brownbear_63856	Ursus arctos	UARC	ABC	Alaska	Saltery Bay, Tenakee Inlet, Chicagof	011_UARC_ABC_BGI_brownbear_63856	Liu et al. 2014 Cell	10.1016/j.cell.2014.03.054
SAMN02256319	011	ANCafdRAJDIAAPEI-4	SRR935606	BGI_brownbear_63856	Ursus arctos	UARC	ABC	Alaska	Saltery Bay, Tenakee Inlet, Chicagof	011_UARC_ABC_BGI_brownbear_63856	Liu et al. 2014 Cell	10.1016/j.cell.2014.03.054
SAMN02256319	011	ANCafdRAJDIAAPEI-4	SRR935613	BGI_brownbear_63856	Ursus arctos	UARC	ABC	Alaska	Saltery Bay, Tenakee Inlet, Chicagof	011_UARC_ABC_BGI_brownbear_63856	Liu et al. 2014 Cell	10.1016/j.cell.2014.03.054
SAMN02256319	011	ANCafdRAJDIAAPEI-4	SRR935622	BGI_brownbear_63856	Ursus arctos	UARC	ABC	Alaska	Saltery Bay, Tenakee Inlet, Chicagof	011_UARC_ABC_BGI_brownbear_63856	Liu et al. 2014 Cell	10.1016/j.cell.2014.03.054
SAMN02256319	011	ANCafdRAJDIAAPEI-4	SRR935630	BGI_brownbear_63856	Ursus arctos	UARC	ABC	Alaska	Saltery Bay, Tenakee Inlet, Chicagof	011_UARC_ABC_BGI_brownbear_63856	Liu et al. 2014 Cell	10.1016/j.cell.2014.03.054
SAMN02256320	012	ANCafdRANDIAAPEI-6	SRR935600	BGI_brownbear_63863	Ursus arctos	UARC	ABC	Alaska	Between Whitestone Harbor and Freshwater Bay, Chicagof	012_UARC_ABC_BGI_brownbear_63863	Liu et al. 2014 Cell	10.1016/j.cell.2014.03.054
SAMN02256320	012	ANCafdRANDIAAPEI-6	SRR935607	BGI_brownbear_63863	Ursus arctos	UARC	ABC	Alaska	Between Whitestone Harbor and Freshwater Bay, Chicagof	012_UARC_ABC_BGI_brownbear_63863	Liu et al. 2014 Cell	10.1016/j.cell.2014.03.054
SAMN02256320	012	ANCafdRANDIAAPEI-6	SRR935614	BGI_brownbear_63863	Ursus arctos	UARC	ABC	Alaska	Between Whitestone Harbor and Freshwater Bay, Chicagof	012_UARC_ABC_BGI_brownbear_63863	Liu et al. 2014 Cell	10.1016/j.cell.2014.03.054
SAMN02256320	012	ANCafdRANDIAAPEI-6	SRR935623	BGI_brownbear_63863	Ursus arctos	UARC	ABC	Alaska	Between Whitestone Harbor and Freshwater Bay, Chicagof	012_UARC_ABC_BGI_brownbear_63863	Liu et al. 2014 Cell	10.1016/j.cell.2014.03.054
SAMN02256320	012	ANCafdRANDIAAPEI-6	SRR941808	BGI_brownbear_63863	Ursus arctos	UARC	ABC	Alaska	Between Whitestone Harbor and Freshwater Bay, Chicagof	012_UARC_ABC_BGI_brownbear_63863	Liu et al. 2014 Cell	10.1016/j.cell.2014.03.054
SAMN02256321	013	ANCafdRAODIAAPEI-7	SRR935601	BGI_brownbear_63864	Ursus arctos	UARC	ABC	Alaska	South arm of Hood Bay, Admiralty	013_UARC_ABC_BGI_brownbear_63864	Liu et al. 2014 Cell	10.1016/j.cell.2014.03.054
SAMN02256321	013	ANCafdRAODIAAPEI-7	SRR935608	BGI_brownbear_63864	Ursus arctos	UARC	ABC	Alaska	South arm of Hood Bay, Admiralty	013_UARC_ABC_BGI_brownbear_63864	Liu et al. 2014 Cell	10.1016/j.cell.2014.03.054
SAMN02256321	013	ANCafdRAODIAAPEI-7	SRR935615	BGI_brownbear_63864	Ursus arctos	UARC	ABC	Alaska	South arm of Hood Bay, Admiralty	013_UARC_ABC_BGI_brownbear_63864	Liu et al. 2014 Cell	10.1016/j.cell.2014.03.054
SAMN02256321	013	ANCafdRAODIAAPEI-7	SRR935619	BGI_brownbear_63864	Ursus arctos	UARC	ABC	Alaska	South arm of Hood Bay, Admiralty	013_UARC_ABC_BGI_brownbear_63864	Liu et al. 2014 Cell	10.1016/j.cell.2014.03.054
SAMN02256321	013	ANCafdRAODIAAPEI-7	SRR941810	BGI_brownbear_63864	Ursus arctos	UARC	ABC	Alaska	South arm of Hood Bay, Admiralty	013_UARC_ABC_BGI_brownbear_63864	Liu et al. 2014 Cell	10.1016/j.cell.2014.03.054
SAMN02256321	013	ANCafdRAODIAAPEI-7	SRR941813	BGI_brownbear_63864	Ursus arctos	UARC	ABC	Alaska	South arm of Hood Bay, Admiralty	013_UARC_ABC_BGI_brownbear_63864	Liu et al. 2014 Cell	10.1016/j.cell.2014.03.054
SAMN02256315	014	BROjdmRCLDIAAPEI-11	SRR935592	BGI_brownbear_7429	Ursus arctos	UARC	FIN	Finland	Ruokolahti	014_UARC_FIN_BGI_brownbear_7429	Liu et al. 2014 Cell	10.1016/j.cell.2014.03.054
SAMN02256315	014	BROjdmRCLDIAAPEI-11	SRR935595	BGI_brownbear_7429	Ursus arctos	UARC	FIN	Finland	Ruokolahti	014_UARC_FIN_BGI_brownbear_7429	Liu et al. 2014 Cell	10.1016/j.cell.2014.03.054
SAMN02256315	014	BROjdmRCLDIAAPEI-11	SRR935624	BGI_brownbear_7429	Ursus arctos	UARC	FIN	Finland	Ruokolahti	014_UARC_FIN_BGI_brownbear_7429	Liu et al. 2014 Cell	10.1016/j.cell.2014.03.054
SAMN02256315	014	BROjdmRCLDIAAPEI-11	SRR935628	BGI_brownbear_7429	Ursus arctos	UARC	FIN	Finland	Ruokolahti	014_UARC_FIN_BGI_brownbear_7429	Liu et al. 2014 Cell	10.1016/j.cell.2014.03.054
SAMEA4762871	015	Cau_1	ERR2678639	Ge	Ursus arctos	UARC	GEO	Georgia	Greater Caucasus	015_UARC_GEO_Ge	Barlow et al. 2018 Nat Ecol Evol	https://doi.org/10.1038/s41559-018-0654-8
SAMN01057690	016	609A	SRR518713	GRZ_100	Ursus arctos	UARC	AK	Alaska	Kenai Penninsula	016_UARC_AK_GRZ_100	Miller et al. 2012 PNAS	https://doi.org/10.1073/pnas.1210506109
SAMN01057690	016	609A	SRR518712	GRZ_100	Ursus arctos	UARC	AK	Alaska	Kenai Penninsula	016_UARC_AK_GRZ_100	Miller et al. 2012 PNAS	https://doi.org/10.1073/pnas.1210506109
SAMEA4762872	017	ERR2678640	ERR2678640	S235	Ursus arctos	UARC	RUS	Russia	Balakhtinsky District	017_UARC_RUS_S235	Barlow et al. 2018 Nat Ecol Evol	https://doi.org/10.1038/s41559-018-0654-8
SAMN07422269	018	S21	SRR5878338	SLK1	Ursus arctos	UARC	SLK	Slovakia	Slovakia	018_UARC_SLK_SLK1	Benazzo et al. 2017 PNAS	https://doi.org/10.1073/pnas.1707279114
SAMN07422269	018	S9	SRR5878353	SLK1	Ursus arctos	UARC	SLK	Slovakia	Slovakia	018_UARC_SLK_SLK1	Benazzo et al. 2017 PNAS	https://doi.org/10.1073/pnas.1707279114
SAMN07422271	019	S23	SRR5878340	SPA1	Ursus arctos	UARC	SPN	Spain	Spain	019_UARC_SPN_SPA1	Benazzo et al. 2017 PNAS	https://doi.org/10.1073/pnas.1707279114
SAMN07422271	019	S11	SRR5878347	SPA1	Ursus arctos	UARC	SPN	Spain	Spain	019_UARC_SPN_SPA1	Benazzo et al. 2017 PNAS	https://doi.org/10.1073/pnas.1707279114
SAMN02045559	020	1a	SRR830337	Uarc_EP040	Ursus arctos	UARC	AK	Alaska	Denali Wilderness Lodge	020_UARC_AK_Uarc_EP040	Cahill et al. 2013 Plos Genet	10.1371/journal.pgen.1003345
SAMN02045560	021	1a	SRR830213	Uarc_EP050	Ursus arctos	UARC	ABC	Alaska	Admiralty Island	021_UARC_ABC_Uarc_EP050	Cahill et al. 2013 Plos Genet	10.1371/journal.pgen.1003345
SAMN02261856	022	POLmhfRDGDIAAPE	SRR942251	BGI_polarbear_PB_10	Ursus maritimus	UMAR	WGR	West Greenland	Qaanaq	022_UMAR_WGR_BGI_polarbear_PB_10	Liu et al. 2014 Cell	10.1016/j.cell.2014.03.054
SAMN02261856	022	POLmhfRDGDIAAPE	SRR942292	BGI_polarbear_PB_10	Ursus maritimus	UMAR	WGR	West Greenland	Qaanaq	022_UMAR_WGR_BGI_polarbear_PB_10	Liu et al. 2014 Cell	10.1016/j.cell.2014.03.054
SAMN02261856	022	POLmhfRDGDIAAPE	SRR942300	BGI_polarbear_PB_10	Ursus maritimus	UMAR	WGR	West Greenland	Qaanaq	022_UMAR_WGR_BGI_polarbear_PB_10	Liu et al. 2014 Cell	10.1016/j.cell.2014.03.054
SAMN02261880	023	POLggeRBBDIAAPEI-2	SRR942284	BGI_polarbear_PB_105	Ursus maritimus	UMAR	WGR	West Greenland	Disko West	023_UMAR_WGR_BGI_polarbear_PB_105	Liu et al. 2014 Cell	10.1016/j.cell.2014.03.054
SAMN02261880	023	POLggeRBBDIAAPEI-2	SRR942285	BGI_polarbear_PB_105	Ursus maritimus	UMAR	WGR	West Greenland	Disko West	023_UMAR_WGR_BGI_polarbear_PB_105	Liu et al. 2014 Cell	10.1016/j.cell.2014.03.054
SAMN02261880	023	POLggeRBBDIAAPEI-2	SRR947747	BGI_polarbear_PB_105	Ursus maritimus	UMAR	WGR	West Greenland	Disko West	023_UMAR_WGR_BGI_polarbear_PB_105	Liu et al. 2014 Cell	10.1016/j.cell.2014.03.054
SAMN02261865	024	POLmhfRDIDIAAPE	SRR942293	BGI_polarbear_PB_12	Ursus maritimus	UMAR	WGR	West Greenland	Qaanaq	024_UMAR_WGR_BGI_polarbear_PB_12	Liu et al. 2014 Cell	10.1016/j.cell.2014.03.054
SAMN02261865	024	POLmhfRDIDIAAPE	SRR942301	BGI_polarbear_PB_12	Ursus maritimus	UMAR	WGR	West Greenland	Qaanaq	024_UMAR_WGR_BGI_polarbear_PB_12	Liu et al. 2014 Cell	10.1016/j.cell.2014.03.054
SAMN02261871	025	POLmhfRDODIAAPE	SRR942266	BGI_polarbear_PB_22	Ursus maritimus	UMAR	WGR	West Greenland	Qaanaq	025_UMAR_WGR_BGI_polarbear_PB_22	Liu et al. 2014 Cell	10.1016/j.cell.2014.03.054
SAMN02261871	025	POLmhfRDODIAAPE	SRR942276	BGI_polarbear_PB_22	Ursus maritimus	UMAR	WGR	West Greenland	Qaanaq	025_UMAR_WGR_BGI_polarbear_PB_22	Liu et al. 2014 Cell	10.1016/j.cell.2014.03.054
SAMN02261871	025	POLmhfRDODIAAPE	SRR942277	BGI_polarbear_PB_22	Ursus maritimus	UMAR	WGR	West Greenland	Qaanaq	025_UMAR_WGR_BGI_polarbear_PB_22	Liu et al. 2014 Cell	10.1016/j.cell.2014.03.054
SAMN02261819	026	POLlxxRAUDIAAPE	SRR942211	BGI_polarbear_PB_28	Ursus maritimus	UMAR	EGR	East Greenland	Ittorqortoormiut	026_UMAR_EGR_BGI_polarbear_PB_28	Liu et al. 2014 Cell	10.1016/j.cell.2014.03.054
SAMN02261819	026	POLlxxRAUDIAAPE	SRR942287	BGI_polarbear_PB_28	Ursus maritimus	UMAR	EGR	East Greenland	Ittorqortoormiut	026_UMAR_EGR_BGI_polarbear_PB_28	Liu et al. 2014 Cell	10.1016/j.cell.2014.03.054
SAMN02261819	026	POLlxxRAUDIAAPE	SRR942295	BGI_polarbear_PB_28	Ursus maritimus	UMAR	EGR	East Greenland	Ittorqortoormiut	026_UMAR_EGR_BGI_polarbear_PB_28	Liu et al. 2014 Cell	10.1016/j.cell.2014.03.054
SAMN02261821	027	POLlxxRAWDIAAPE	SRR942213	BGI_polarbear_PB_3	Ursus maritimus	UMAR	EGR	East Greenland	Ittorqortoormiut	027_UMAR_EGR_BGI_polarbear_PB_3	Liu et al. 2014 Cell	10.1016/j.cell.2014.03.054
SAMN02261821	027	POLlxxRAWDIAAPE	SRR942288	BGI_polarbear_PB_3	Ursus maritimus	UMAR	EGR	East Greenland	Ittorqortoormiut	027_UMAR_EGR_BGI_polarbear_PB_3	Liu et al. 2014 Cell	10.1016/j.cell.2014.03.054
SAMN02261821	027	POLlxxRAWDIAAPE	SRR942296	BGI_polarbear_PB_3	Ursus maritimus	UMAR	EGR	East Greenland	Ittorqortoormiut	027_UMAR_EGR_BGI_polarbear_PB_3	Liu et al. 2014 Cell	10.1016/j.cell.2014.03.054
SAMN02261858	028	POLmhfRDSDIAAPE	SRR942253	BGI_polarbear_PB_33	Ursus maritimus	UMAR	EGR	East Greenland	Ittorqortoormiut	028_UMAR_EGR_BGI_polarbear_PB_33	Liu et al. 2014 Cell	10.1016/j.cell.2014.03.054
SAMN02261858	028	POLmhfRDSDIAAPE	SRR942278	BGI_polarbear_PB_33	Ursus maritimus	UMAR	EGR	East Greenland	Ittorqortoormiut	028_UMAR_EGR_BGI_polarbear_PB_33	Liu et al. 2014 Cell	10.1016/j.cell.2014.03.054
SAMN02261858	028	POLmhfRDSDIAAPE	SRR942279	BGI_polarbear_PB_33	Ursus maritimus	UMAR	EGR	East Greenland	Ittorqortoormiut	028_UMAR_EGR_BGI_polarbear_PB_33	Liu et al. 2014 Cell	10.1016/j.cell.2014.03.054
SAMN02261805	029	POLlxxRBDDIAAPE	SRR942289	BGI_polarbear_PB_36	Ursus maritimus	UMAR	EGR	East Greenland	Ittorqortoormiut	029_UMAR_EGR_BGI_polarbear_PB_36	Liu et al. 2014 Cell	10.1016/j.cell.2014.03.054
SAMN02261805	029	POLlxxRBDDIAAPE	SRR942297	BGI_polarbear_PB_36	Ursus maritimus	UMAR	EGR	East Greenland	Ittorqortoormiut	029_UMAR_EGR_BGI_polarbear_PB_36	Liu et al. 2014 Cell	10.1016/j.cell.2014.03.054
SAMN02261870	030	POLmhfRDUDIAAPE	SRR942265	BGI_polarbear_PB_42	Ursus maritimus	UMAR	WGR	West Greenland	Qaanaq	030_UMAR_WGR_BGI_polarbear_PB_42	Liu et al. 2014 Cell	10.1016/j.cell.2014.03.054
SAMN02261870	030	POLmhfRDUDIAAPE	SRR942281	BGI_polarbear_PB_42	Ursus maritimus	UMAR	WGR	West Greenland	Qaanaq	030_UMAR_WGR_BGI_polarbear_PB_42	Liu et al. 2014 Cell	10.1016/j.cell.2014.03.054
SAMN02261870	030	POLmhfRDUDIAAPE	SRR942282	BGI_polarbear_PB_42	Ursus maritimus	UMAR	WGR	West Greenland	Qaanaq	030_UMAR_WGR_BGI_polarbear_PB_42	Liu et al. 2014 Cell	10.1016/j.cell.2014.03.054
SAMN02261811	031	POLlxxRBLDIAAPE	SRR942203	BGI_polarbear_PB_43	Ursus maritimus	UMAR	WGR	West Greenland	Qaanaq	031_UMAR_WGR_BGI_polarbear_PB_43	Liu et al. 2014 Cell	10.1016/j.cell.2014.03.054
SAMN02261811	031	POLlxxRBLDIAAPE	SRR942290	BGI_polarbear_PB_43	Ursus maritimus	UMAR	WGR	West Greenland	Qaanaq	031_UMAR_WGR_BGI_polarbear_PB_43	Liu et al. 2014 Cell	10.1016/j.cell.2014.03.054
SAMN02261811	031	POLlxxRBLDIAAPE	SRR942298	BGI_polarbear_PB_43	Ursus maritimus	UMAR	WGR	West Greenland	Qaanaq	031_UMAR_WGR_BGI_polarbear_PB_43	Liu et al. 2014 Cell	10.1016/j.cell.2014.03.054
SAMN02261868	032	POLmhfRDVDIAAPE	SRR942283	BGI_polarbear_PB_45	Ursus maritimus	UMAR	WGR	West Greenland	Qaanaq	032_UMAR_WGR_BGI_polarbear_PB_45	Liu et al. 2014 Cell	10.1016/j.cell.2014.03.054
SAMN02261868	032	POLmhfRDVDIAAPE	SRR942309	BGI_polarbear_PB_45	Ursus maritimus	UMAR	WGR	West Greenland	Qaanaq	032_UMAR_WGR_BGI_polarbear_PB_45	Liu et al. 2014 Cell	10.1016/j.cell.2014.03.054
SAMN02261854	033	POLmhfRDWDIAAPE	SRR942249	BGI_polarbear_PB_47	Ursus maritimus	UMAR	WGR	West Greenland	Qaanaq	033_UMAR_WGR_BGI_polarbear_PB_47	Liu et al. 2014 Cell	10.1016/j.cell.2014.03.054
SAMN02261854	033	POLmhfRDWDIAAPE	SRR942303	BGI_polarbear_PB_47	Ursus maritimus	UMAR	WGR	West Greenland	Qaanaq	033_UMAR_WGR_BGI_polarbear_PB_47	Liu et al. 2014 Cell	10.1016/j.cell.2014.03.054
SAMN02261854	033	POLmhfRDWDIAAPE	SRR942304	BGI_polarbear_PB_47	Ursus maritimus	UMAR	WGR	West Greenland	Qaanaq	033_UMAR_WGR_BGI_polarbear_PB_47	Liu et al. 2014 Cell	10.1016/j.cell.2014.03.054
SAMN02261851	034	POLmhfREADIAAPE	SRR942246	BGI_polarbear_PB_62	Ursus maritimus	UMAR	WGR	West Greenland	Qaanaq	034_UMAR_WGR_BGI_polarbear_PB_62	Liu et al. 2014 Cell	10.1016/j.cell.2014.03.054
SAMN02261851	034	POLmhfREADIAAPE	SRR942305	BGI_polarbear_PB_62	Ursus maritimus	UMAR	WGR	West Greenland	Qaanaq	034_UMAR_WGR_BGI_polarbear_PB_62	Liu et al. 2014 Cell	10.1016/j.cell.2014.03.054
SAMN02261851	034	POLmhfREADIAAPE	SRR942306	BGI_polarbear_PB_62	Ursus maritimus	UMAR	WGR	West Greenland	Qaanaq	034_UMAR_WGR_BGI_polarbear_PB_62	Liu et al. 2014 Cell	10.1016/j.cell.2014.03.054
SAMN02261845	035	POLsviCMRDIAAPEI-34	SRR942240	BGI_polarbear_PB_68	Ursus maritimus	UMAR	WGR	West Greenland	Qaanaq	035_UMAR_WGR_BGI_polarbear_PB_68	Liu et al. 2014 Cell	10.1016/j.cell.2014.03.054
SAMN02261845	035	POLsviCMRDIAAPEI-34	SRR942294	BGI_polarbear_PB_68	Ursus maritimus	UMAR	WGR	West Greenland	Qaanaq	035_UMAR_WGR_BGI_polarbear_PB_68	Liu et al. 2014 Cell	10.1016/j.cell.2014.03.054
SAMN02261845	035	POLsviCMRDIAAPEI-34	SRR942302	BGI_polarbear_PB_68	Ursus maritimus	UMAR	WGR	West Greenland	Qaanaq	035_UMAR_WGR_BGI_polarbear_PB_68	Liu et al. 2014 Cell	10.1016/j.cell.2014.03.054
SAMN02261826	036	POLlxxRCODIAAPE	SRR942218	BGI_polarbear_PB_7	Ursus maritimus	UMAR	EGR	East Greenland	Ittorqortoormiut	036_UMAR_EGR_BGI_polarbear_PB_7	Liu et al. 2014 Cell	10.1016/j.cell.2014.03.054
SAMN02261826	036	POLlxxRCODIAAPE	SRR942291	BGI_polarbear_PB_7	Ursus maritimus	UMAR	EGR	East Greenland	Ittorqortoormiut	036_UMAR_EGR_BGI_polarbear_PB_7	Liu et al. 2014 Cell	10.1016/j.cell.2014.03.054
SAMN02261826	036	POLlxxRCODIAAPE	SRR942299	BGI_polarbear_PB_7	Ursus maritimus	UMAR	EGR	East Greenland	Ittorqortoormiut	036_UMAR_EGR_BGI_polarbear_PB_7	Liu et al. 2014 Cell	10.1016/j.cell.2014.03.054
SAMN02261840	037	POLsviRCRDIAAPEI-22	SRR942235	BGI_polarbear_PB_72	Ursus maritimus	UMAR	WGR	West Greenland	Qaanaq	037_UMAR_WGR_BGI_polarbear_PB_72	Liu et al. 2014 Cell	10.1016/j.cell.2014.03.054
SAMN02261840	037	POLsviRCRDIAAPEI-22	SRR942280	BGI_polarbear_PB_72	Ursus maritimus	UMAR	WGR	West Greenland	Qaanaq	037_UMAR_WGR_BGI_polarbear_PB_72	Liu et al. 2014 Cell	10.1016/j.cell.2014.03.054
SAMN02261840	037	POLsviRCRDIAAPEI-22	SRR942310	BGI_polarbear_PB_72	Ursus maritimus	UMAR	WGR	West Greenland	Qaanaq	037_UMAR_WGR_BGI_polarbear_PB_72	Liu et al. 2014 Cell	10.1016/j.cell.2014.03.054
SAMN02261853	038	POLmhfREFDIAAPE	SRR942248	BGI_polarbear_PB_79	Ursus maritimus	UMAR	WGR	West Greenland	Qaanaq	038_UMAR_WGR_BGI_polarbear_PB_79	Liu et al. 2014 Cell	10.1016/j.cell.2014.03.054
SAMN02261853	038	POLmhfREFDIAAPE	SRR942307	BGI_polarbear_PB_79	Ursus maritimus	UMAR	WGR	West Greenland	Qaanaq	038_UMAR_WGR_BGI_polarbear_PB_79	Liu et al. 2014 Cell	10.1016/j.cell.2014.03.054
SAMN02261853	038	POLmhfREFDIAAPE	SRR942308	BGI_polarbear_PB_79	Ursus maritimus	UMAR	WGR	West Greenland	Qaanaq	038_UMAR_WGR_BGI_polarbear_PB_79	Liu et al. 2014 Cell	10.1016/j.cell.2014.03.054
SAMN02261878	039	POLggeRALDIAAPEI-12	SRR942273	BGI_polarbear_PB_89	Ursus maritimus	UMAR	EGR	East Greenland	NA	039_UMAR_EGR_BGI_polarbear_PB_89	Liu et al. 2014 Cell	10.1016/j.cell.2014.03.054
SAMN02261878	039	POLggeRALDIAAPEI-12	SRR942275	BGI_polarbear_PB_89	Ursus maritimus	UMAR	EGR	East Greenland	NA	039_UMAR_EGR_BGI_polarbear_PB_89	Liu et al. 2014 Cell	10.1016/j.cell.2014.03.054
SAMN02261878	039	POLggeRALDIAAPEI-12	SRR942286	BGI_polarbear_PB_89	Ursus maritimus	UMAR	EGR	East Greenland	NA	039_UMAR_EGR_BGI_polarbear_PB_89	Liu et al. 2014 Cell	10.1016/j.cell.2014.03.054
SAMN01057636	040	226A	SRR518661	PB1_N23531	Ursus maritimus	UMAR	SVL	Svalbard	Spitsbergen	040_UMAR_SVL_PB1_N23531	Miller et al. 2012 PNAS	https://doi.org/10.1073/pnas.1210506109
SAMN01057636	040	226A	SRR518662	PB1_N23531	Ursus maritimus	UMAR	SVL	Svalbard	Spitsbergen	040_UMAR_SVL_PB1_N23531	Miller et al. 2012 PNAS	https://doi.org/10.1073/pnas.1210506109
SAMN01057667	041	235B	SRR518688	PB10_N23997	Ursus maritimus	UMAR	SVL	Svalbard	Spitsbergen	041_UMAR_SVL_PB10_N23997	Miller et al. 2012 PNAS	https://doi.org/10.1073/pnas.1210506109
SAMN01057667	041	235B	SRR518689	PB10_N23997	Ursus maritimus	UMAR	SVL	Svalbard	Spitsbergen	041_UMAR_SVL_PB10_N23997	Miller et al. 2012 PNAS	https://doi.org/10.1073/pnas.1210506109
SAMN01057659	042	227A	SRR518670	PB2_N23604	Ursus maritimus	UMAR	SVL	Svalbard	Spitsbergen	042_UMAR_SVL_PB2_N23604	Miller et al. 2012 PNAS	https://doi.org/10.1073/pnas.1210506109
SAMN01057659	042	227A	SRR518671	PB2_N23604	Ursus maritimus	UMAR	SVL	Svalbard	Spitsbergen	042_UMAR_SVL_PB2_N23604	Miller et al. 2012 PNAS	https://doi.org/10.1073/pnas.1210506109
SAMN01057660	043	228A	SRR518672	PB3_N23719	Ursus maritimus	UMAR	SVL	Svalbard	Spitsbergen	043_UMAR_SVL_PB3_N23719	Miller et al. 2012 PNAS	https://doi.org/10.1073/pnas.1210506109
SAMN01057660	043	228A	SRR518673	PB3_N23719	Ursus maritimus	UMAR	SVL	Svalbard	Spitsbergen	043_UMAR_SVL_PB3_N23719	Miller et al. 2012 PNAS	https://doi.org/10.1073/pnas.1210506109
SAMN01057661	044	229A	SRR518676	PB4_N23917	Ursus maritimus	UMAR	SVL	Svalbard	Spitsbergen	044_UMAR_SVL_PB4_N23917	Miller et al. 2012 PNAS	https://doi.org/10.1073/pnas.1210506109
SAMN01057661	044	229A	SRR518677	PB4_N23917	Ursus maritimus	UMAR	SVL	Svalbard	Spitsbergen	044_UMAR_SVL_PB4_N23917	Miller et al. 2012 PNAS	https://doi.org/10.1073/pnas.1210506109
SAMN01057663	045	231B	SRR518679	PB6_N26028	Ursus maritimus	UMAR	SVL	Svalbard	Spitsbergen	045_UMAR_SVL_PB6_N26028	Miller et al. 2012 PNAS	https://doi.org/10.1073/pnas.1210506109
SAMN01057663	045	231B	SRR518680	PB6_N26028	Ursus maritimus	UMAR	SVL	Svalbard	Spitsbergen	045_UMAR_SVL_PB6_N26028	Miller et al. 2012 PNAS	https://doi.org/10.1073/pnas.1210506109
SAMN01057665	047	233B	SRR518684	PB8_N7968	Ursus maritimus	UMAR	SVL	Svalbard	Spitsbergen	047_UMAR_SVL_PB8_N7968	Miller et al. 2012 PNAS	https://doi.org/10.1073/pnas.1210506109
SAMN01057665	047	233B	SRR518685	PB8_N7968	Ursus maritimus	UMAR	SVL	Svalbard	Spitsbergen	047_UMAR_SVL_PB8_N7968	Miller et al. 2012 PNAS	https://doi.org/10.1073/pnas.1210506109
SAMN01057666	048	234B	SRR518686	PB9_N23985	Ursus maritimus	UMAR	SVL	Svalbard	Spitsbergen	048_UMAR_SVL_PB9_N23985	Miller et al. 2012 PNAS	https://doi.org/10.1073/pnas.1210506109
SAMN01057666	048	234B	SRR518687	PB9_N23985	Ursus maritimus	UMAR	SVL	Svalbard	Spitsbergen	048_UMAR_SVL_PB9_N23985	Miller et al. 2012 PNAS	https://doi.org/10.1073/pnas.1210506109
SAMN10023688	049	JAX001_WGS_Assembly_Data_Bear	SRR7813601	JAX001	Ursus americanus	UAME	Maine	Maine	Maine	049_UAME_Maine_JAX001	Srivastava et al. 2018 DNA Research	https://doi.org/10.1093/dnares/dsy036
SAMN10023688	049	JAX001_WGS_Assembly_Data_Bear	SRR7813602	JAX001	Ursus americanus	UAME	Maine	Maine	Maine	049_UAME_Maine_JAX001	Srivastava et al. 2018 DNA Research	https://doi.org/10.1093/dnares/dsy036

## Sheet: Table_S3_CpGEnrichments
Table S3. CpG>TpG dimer enrichment rates per species over the background C>T mutation rate. Note that these spectra have not been downsampled or rescaled to the same genomic content as no cross-species comparisons are occurring. When CpG islands are included, the CpG>TpG enrichment rate goes down, as these regions are CpG-rich but have a lower CpG>TpG mutation rate than other regions of the genom…
species	population	label	CpG>TpG Enrichment Over C>T rate (CpG islands excluded)	CpG>TpG Enrichment Over C>T rate (CpG islands included)
brown_bear	ABC	brown_bear_ABC	6.78587	5.3492
fin_whale	GOC	fin_whale_GOC	7.05146	5.92363
Gorilla_gorilla	Gorilla_gorilla	Gorilla_gorilla	7.07747	5.11547
humans	AFR	humans_AFR	9.33709	6.47388
Mus_musculus	Mmd	Mus_musculus_Mmd	6.86973	5.79404
Mus_spretus	Ms	Mus_spretus_Ms	6.64137	5.59476
Pan_paniscus	Pan_paniscus	Pan_paniscus	8.44784	6.07496
Pan_troglodytes	Pan_troglodytes	Pan_troglodytes	8.02358	5.81112
polar_bear	PB	polar_bear_PB	7.49294	6.69481
Pongo_abelii	Pongo_abelii	Pongo_abelii	6.6385	4.83663
Pongo_pygmaeus	Pongo_pygmaeus	Pongo_pygmaeus	6.7816	4.94083
vaquita	vaquita	vaquita	7.60346	5.66544
wolves	wolves	wolves	7.65742	5.24416

## Sheet: TableS4_5merEnrichment
Table S4. Non-CpG 5-mers that have a significant enrichment above the central 1-mer type that exceeds that species' level of enrichment of CpG>TpG mutations. Results with CpG islands excluded (main text results) and with CpG islands included (supplementary results) are shown. Not all motifs pass the CpG>TpG enrichment threshold when CpG islands are excluded/included (noted in "motif enrichment pa…
			CpG Islands excluded (main text results)				CpG Islands included (supplementary results)
species	label	mutation type	enrichment of k-mer over background 1-mer rate (e.g. TTAAA>TTTAA rate divided by overall A>T rate) (CpG islands excluded)	p-value (Fisher's exact test) (CpG islands excluded)	Species' CpG>TpG enrichment level over C>T rate (CpG islands excluded)	Motif enrichment passes the species' CpG>TpG enrichment threshold (CpG islands excluded)	enrichment of k-mer over background 1-mer rate (e.g. TTAAA>TTTAA rate divided by overall A>T rate) (CpG islands included)	p-value (Fisher's exact test) (CpG islands included)	Species' CpG>TpG enrichment level over C>T rate (CpG islands included)	Motif enrichment passes the species' CpG>TpG enrichment threshold (CpG islands included)
fin_whale	fin_whale_GOC	TTAAA>TTTAA	9.54439	0	7.05146	yes	9.52362	0	5.92363	yes
polar_bear	polar_bear_PB	TTAAA>TTTAA	8.79233	0	7.49294	yes	8.83395	0	6.69481	yes
vaquita	vaquita	TTAAA>TTTAA	17.2103	0	7.60346	yes	17.4685	0	5.66544	yes
brown_bear	brown_bear_ABC	TTAAA>TTTAA	6.12795	0	6.78587	no	6.22138	0	5.3492	yes
Pan_paniscus	Pan_paniscus	TTAAA>TTTAA	6.86375	0	8.44784	no	6.91971	0	6.07496	yes
Pan_troglodytes	Pan_troglodytes	TTAAA>TTTAA	6.76271	0	8.02358	no	6.81006	0	5.81112	yes
brown_bear	brown_bear_ABC	TGCGA>TGAGA	6.07167	2.96439387504748e-323	6.78587	no	5.43521	3.54003e-300	5.3492	yes
Mus_musculus	Mus_musculus_Mmd	CGCGT>CGAGT	8.79557	1.51911e-301	6.86973	yes	4.77608	6.65896e-196	5.79404	no
Mus_spretus	Mus_spretus_Ms	CGCGT>CGAGT	10.3459	0	6.64137	yes	5.65153	2.60155e-270	5.59476	yes
Mus_spretus	Mus_spretus_Ms	CGCGG>CGAGG	7.71404	3.07405e-191	6.64137	yes	1.99258	1.39747e-43	5.59476	no
Mus_musculus	Mus_musculus_Mmd	CGCGA>CGAGA	10.1395	3.56774e-222	6.86973	yes	4.25531	3.15265e-125	5.79404	no
Mus_spretus	Mus_spretus_Ms	CGCGA>CGAGA	14.4936	0	6.64137	yes	5.57845	5.83813e-214	5.59476	no
Mus_spretus	Mus_spretus_Ms	CGCAA>CGAAA	7.34578	0	6.64137	yes	6.67843	0	5.59476	yes

## Sheet: TableS5_7merEnrichment
Table S5. Non-CpG 7-mers that have a significant enrichment above the central 1-mer type that exceeds that species' level of enrichment of CpG>TpG mutations. Results with CpG islands excluded (main text results) and with CpG islands included (supplementary results) are shown. Not all motifs pass the CpG>TpG enrichment threshold when CpG islands are excluded/included (noted in "motif enrichment pa…
			CpG Islands excluded (main text results)				CpG Islands included (supplementary results)
species	label	mutation type	enrichment of k-mer over background 1-mer rate (e.g. TTAAA>TTTAA rate divided by overall A>T rate) (CpG islands excluded)	p-value (Fisher's exact test) (CpG islands excluded)	Species' CpG>TpG enrichment level over C>T rate (CpG islands excluded)	Motif enrichment passes the species' CpG>TpG enrichment threshold (CpG islands excluded)	enrichment of k-mer over background 1-mer rate (e.g. TTAAA>TTTAA rate divided by overall A>T rate) (CpG islands included)	p-value (Fisher's exact test) (CpG islands included)	Species' CpG>TpG enrichment level over C>T rate (CpG islands included)	Motif enrichment passes the species' CpG>TpG enrichment threshold (CpG islands included)
fin_whale	fin_whale_GOC	TTTAAAT.TTTTAAT	7.25058	0	7.05146	yes	7.26904	0	5.92363	yes
vaquita	vaquita	TTTAAAT.TTTTAAT	11.7424	4.73636e-114	7.60346	yes	11.9619	5.79728e-116	5.66544	yes
brown_bear	brown_bear_ABC	TTTAAAA.TTTTAAA	17.9206	0	6.78587	yes	18.2299	0	5.3492	yes
fin_whale	fin_whale_GOC	TTTAAAA.TTTTAAA	29.5573	0	7.05146	yes	29.5233	0	5.92363	yes
Gorilla_gorilla	Gorilla_gorilla	TTTAAAA.TTTTAAA	9.93953	0	7.07747	yes	10.039	0	5.11547	yes
humans	humans_AFR	TTTAAAA.TTTTAAA	9.89882	0	9.33709	yes	9.94336	0	6.47388	yes
Mus_musculus	Mus_musculus_Mmd	TTTAAAA.TTTTAAA	12.4402	0	6.86973	yes	12.4815	0	5.79404	yes
Mus_spretus	Mus_spretus_Ms	TTTAAAA.TTTTAAA	16.7892	0	6.64137	yes	16.8494	0	5.59476	yes
Pan_paniscus	Pan_paniscus	TTTAAAA.TTTTAAA	21.8855	0	8.44784	yes	22.0744	0	6.07496	yes
Pan_troglodytes	Pan_troglodytes	TTTAAAA.TTTTAAA	20.5728	0	8.02358	yes	20.7178	0	5.81112	yes
polar_bear	polar_bear_PB	TTTAAAA.TTTTAAA	28.2788	0	7.49294	yes	28.4386	0	6.69481	yes
Pongo_abelii	Pongo_abelii	TTTAAAA.TTTTAAA	12.199	0	6.6385	yes	12.3077	0	4.83663	yes
Pongo_pygmaeus	Pongo_pygmaeus	TTTAAAA.TTTTAAA	12.9744	0	6.7816	yes	13.0866	0	4.94083	yes
vaquita	vaquita	TTTAAAA.TTTTAAA	58.5776	0	7.60346	yes	59.7795	0	5.66544	yes
wolves	wolves	TTTAAAA.TTTTAAA	14.1343	0	7.65742	yes	14.3783	0	5.24416	yes
brown_bear	brown_bear_ABC	TTGCGTT.TTGAGTT	6.45539	1.72862e-36	6.78587	no	6.4962	1.44461e-37	5.3492	yes
brown_bear	brown_bear_ABC	TTGCGTA.TTGAGTA	5.96332	2.59006e-21	6.78587	no	6.01251	1.86899e-21	5.3492	yes
fin_whale	fin_whale_GOC	TTGCGGC.TTGAGGC	7.05515	3.99263e-14	7.05146	yes	4.33741	7.50979e-15	5.92363	no
polar_bear	polar_bear_PB	TTGCGGC.TTGAGGC	8.98815	3.52982e-10	7.49294	yes	8.43261	6.40358e-11	6.69481	yes
polar_bear	polar_bear_PB	TTGCGGA.TTGAGGA	7.4824	1.24299e-09	7.49294	no	7.35556	1.55312e-10	6.69481	yes
brown_bear	brown_bear_ABC	TTGCGAT.TTGAGAT	6.80945	6.23733e-26	6.78587	yes	6.80334	6.45845e-26	5.3492	yes
brown_bear	brown_bear_ABC	TTGCGAG.TTGAGAG	6.16047	1.40306e-20	6.78587	no	5.57657	5.35286e-19	5.3492	yes
polar_bear	polar_bear_PB	TTGCGAA.TTGAGAA	9.75334	6.23554e-15	7.49294	yes	9.25469	1.75976e-14	6.69481	yes
brown_bear	brown_bear_ABC	TTGCGAA.TTGAGAA	6.65461	2.10418e-26	6.78587	no	6.49418	6.40903e-26	5.3492	yes
wolves	wolves	TTGCGAA.TTGAGAA	5.83969	2.37394e-21	7.65742	no	5.80099	1.20111e-21	5.24416	yes
brown_bear	brown_bear_ABC	TGGCGTT.TGGAGTT	6.0561	3.85278e-32	6.78587	no	5.47561	1.54814e-29	5.3492	yes
brown_bear	brown_bear_ABC	TGGCGTA.TGGAGTA	6.1957	3.07333e-20	6.78587	no	5.87416	2.08345e-19	5.3492	yes
brown_bear	brown_bear_ABC	TGGCGAA.TGGAGAA	7.28186	4.06574e-33	6.78587	yes	6.81324	6.2689e-33	5.3492	yes
Pongo_abelii	Pongo_abelii	TCTCTCT.TCTGTCT	5.05219	0	6.6385	no	5.19568	0	4.83663	yes
Pongo_pygmaeus	Pongo_pygmaeus	TCTCTCT.TCTGTCT	5.52731	0	6.7816	no	5.69402	0	4.94083	yes
vaquita	vaquita	TCTATAT.TCTCTAT	6.0126	1.83174e-10	7.60346	no	6.04631	1.65855e-10	5.66544	yes
Mus_spretus	Mus_spretus_Ms	TCGCTGC.TCGATGC	7.5274	3.8292e-110	6.64137	yes	6.13909	1.37951e-95	5.59476	yes
Mus_spretus	Mus_spretus_Ms	TCGCTAT.TCGATAT	6.75693	6.03967e-63	6.64137	yes	6.70644	4.86115e-63	5.59476	yes
Mus_musculus	Mus_musculus_Mmd	TCGCTAG.TCGATAG	6.91326	3.10652e-47	6.86973	yes	6.44581	9.56608e-45	5.79404	yes
Mus_spretus	Mus_spretus_Ms	TCGCTAG.TCGATAG	10.6607	1.13021e-96	6.64137	yes	9.96296	2.37527e-93	5.59476	yes
Mus_spretus	Mus_spretus_Ms	TCGCTAC.TCGATAC	10.0457	1.17834e-81	6.64137	yes	9.33131	6.13778e-78	5.59476	yes
Mus_spretus	Mus_spretus_Ms	TCGCTAA.TCGATAA	6.89012	2.67457e-65	6.64137	yes	6.75093	2.7804e-64	5.59476	yes
Mus_musculus	Mus_musculus_Mmd	TCGCGTT.TCGAGTT	23.3368	5.4062e-68	6.86973	yes	16.2933	7.33896e-58	5.79404	yes
Mus_spretus	Mus_spretus_Ms	TCGCGTT.TCGAGTT	25.578	1.77125e-76	6.64137	yes	17.8594	2.72133e-66	5.59476	yes
Mus_musculus	Mus_musculus_Mmd	TCGCGTG.TCGAGTG	12.0973	3.15528e-35	6.86973	yes	8.0713	1.1142e-29	5.79404	yes
Mus_spretus	Mus_spretus_Ms	TCGCGTG.TCGAGTG	16.3512	9.78424e-55	6.64137	yes	10.6334	4.85091e-46	5.59476	yes
Mus_musculus	Mus_musculus_Mmd	TCGCGTC.TCGAGTC	18.6401	1.55207e-38	6.86973	yes	8.61009	1.46867e-26	5.79404	yes
Mus_spretus	Mus_spretus_Ms	TCGCGTC.TCGAGTC	19.8964	1.52519e-40	6.64137	yes	9.40868	1.97397e-30	5.59476	yes
Mus_musculus	Mus_musculus_Mmd	TCGCGTA.TCGAGTA	12.1802	9.11192e-17	6.86973	yes	9.00807	3.50276e-14	5.79404	yes
Mus_spretus	Mus_spretus_Ms	TCGCGTA.TCGAGTA	15.5825	7.3255e-23	6.64137	yes	11.2531	2.21419e-19	5.59476	yes
Mus_musculus	Mus_musculus_Mmd	TCGCGGT.TCGAGGT	13.6295	5.03577e-28	6.86973	yes	5.93958	1.30931e-16	5.79404	yes
Mus_spretus	Mus_spretus_Ms	TCGCGGT.TCGAGGT	12.7484	3.04799e-24	6.64137	yes	5.6519	3.61545e-15	5.59476	yes
Mus_musculus	Mus_musculus_Mmd	TCGCGGG.TCGAGGG	7.25483	2.09363e-09	6.86973	yes	1.90598	0.00981877	5.79404	no
Mus_spretus	Mus_spretus_Ms	TCGCGGG.TCGAGGG	10.786	2.33008e-16	6.64137	yes	2.8887	8.60247e-07	5.59476	no
Mus_spretus	Mus_spretus_Ms	TCGCGGC.TCGAGGC	10.7197	2.64668e-16	6.64137	yes	3.26627	6.02036e-09	5.59476	no
Mus_musculus	Mus_musculus_Mmd	TCGCGGA.TCGAGGA	7.41048	4.99505e-09	6.86973	yes	3.10014	3.88957e-05	5.79404	no
Mus_spretus	Mus_spretus_Ms	TCGCGGA.TCGAGGA	8.0594	4.85861e-10	6.64137	yes	2.90866	0.000132625	5.59476	no
Mus_spretus	Mus_spretus_Ms	TCGCGCT.TCGAGCT	13.5435	1.16417e-28	6.64137	yes	5.03685	2.71555e-16	5.59476	no
Mus_musculus	Mus_musculus_Mmd	TCGCGCC.TCGAGCC	7.01365	3.11595e-08	6.86973	yes	1.80494	0.0209794	5.79404	no
Mus_spretus	Mus_spretus_Ms	TCGCGCA.TCGAGCA	7.47847	1.33192e-10	6.64137	yes	2.87622	9.82607e-05	5.59476	no
Mus_musculus	Mus_musculus_Mmd	TCGCGAT.TCGAGAT	20.8697	2.12733e-41	6.86973	yes	13.8493	2.23529e-36	5.79404	yes
Mus_spretus	Mus_spretus_Ms	TCGCGAT.TCGAGAT	23.9936	8.58446e-46	6.64137	yes	14.2567	3.64625e-36	5.59476	yes
Mus_musculus	Mus_musculus_Mmd	TCGCGAG.TCGAGAG	14.8526	1.18711e-24	6.86973	yes	5.07904	8.46452e-13	5.79404	no
Mus_spretus	Mus_spretus_Ms	TCGCGAG.TCGAGAG	25.5244	7.03809e-51	6.64137	yes	8.56392	2.56538e-30	5.59476	yes
Mus_musculus	Mus_musculus_Mmd	TCGCGAC.TCGAGAC	19.546	1.09558e-22	6.86973	yes	7.96649	2.58353e-16	5.79404	yes
Mus_spretus	Mus_spretus_Ms	TCGCGAC.TCGAGAC	23.1102	3.77344e-27	6.64137	yes	8.21595	3.53981e-17	5.59476	yes
Mus_musculus	Mus_musculus_Mmd	TCGCGAA.TCGAGAA	12.4126	3.12705e-16	6.86973	yes	7.44049	4.41852e-12	5.79404	yes
Mus_spretus	Mus_spretus_Ms	TCGCGAA.TCGAGAA	13.3554	7.73207e-17	6.64137	yes	7.73955	2.16238e-12	5.59476	yes
Mus_musculus	Mus_musculus_Mmd	TCGCATT.TCGAATT	8.15041	6.42863e-94	6.86973	yes	8.04522	4.4959e-93	5.79404	yes
Mus_spretus	Mus_spretus_Ms	TCGCATT.TCGAATT	10.0501	5.33759e-134	6.64137	yes	9.90307	8.93152e-133	5.59476	yes
Mus_spretus	Mus_spretus_Ms	TCGCATG.TCGAATG	8.81811	1.35084e-108	6.64137	yes	8.67281	2.13984e-107	5.59476	yes
Mus_spretus	Mus_spretus_Ms	TCGCATC.TCGAATC	8.24099	2.54606e-81	6.64137	yes	7.73201	9.48007e-78	5.59476	yes
Mus_musculus	Mus_musculus_Mmd	TCGCATC.TCGAATC	6.46376	1.05151e-53	6.86973	no	6.18412	1.1076e-52	5.79404	yes
Mus_musculus	Mus_musculus_Mmd	TCGCAGT.TCGAAGT	8.02534	3.73025e-87	6.86973	yes	7.42822	6.24702e-83	5.79404	yes
Mus_spretus	Mus_spretus_Ms	TCGCAGT.TCGAAGT	10.0786	6.31236e-127	6.64137	yes	9.34512	3.95006e-122	5.59476	yes
Mus_spretus	Mus_spretus_Ms	TCGCAGG.TCGAAGG	8.84624	1.2655e-111	6.64137	yes	7.52389	3.79611e-101	5.59476	yes
Mus_spretus	Mus_spretus_Ms	TCGCAGC.TCGAAGC	11.1672	7.27626e-156	6.64137	yes	8.83081	3.40635e-137	5.59476	yes
Mus_spretus	Mus_spretus_Ms	TCGCAGA.TCGAAGA	7.87787	2.88701e-111	6.64137	yes	7.24006	1.37644e-104	5.59476	yes
Mus_musculus	Mus_musculus_Mmd	TCGCAGA.TCGAAGA	6.42943	3.70476e-78	6.86973	no	6.02678	2.31113e-75	5.79404	yes
Mus_musculus	Mus_musculus_Mmd	TCGCAAT.TCGAAAT	7.46649	5.79495e-56	6.86973	yes	7.34271	2.74138e-55	5.79404	yes
Mus_spretus	Mus_spretus_Ms	TCGCAAT.TCGAAAT	11.958	5.51386e-121	6.64137	yes	11.7179	1.34979e-119	5.59476	yes
Mus_musculus	Mus_musculus_Mmd	TCGCAAG.TCGAAAG	10.1327	6.65375e-103	6.86973	yes	9.46226	1.48082e-98	5.79404	yes
Mus_spretus	Mus_spretus_Ms	TCGCAAG.TCGAAAG	13.8828	2.33709e-167	6.64137	yes	13.0204	4.42304e-163	5.59476	yes
Mus_musculus	Mus_musculus_Mmd	TCGCAAC.TCGAAAC	8.00844	3.45154e-44	6.86973	yes	7.47568	1.34954e-42	5.79404	yes
Mus_spretus	Mus_spretus_Ms	TCGCAAC.TCGAAAC	13.9192	4.91305e-105	6.64137	yes	12.7744	2.72944e-100	5.59476	yes
Mus_spretus	Mus_spretus_Ms	TCGCAAA.TCGAAAA	10.8195	4.0126e-149	6.64137	yes	10.5293	2.54402e-147	5.59476	yes
Mus_musculus	Mus_musculus_Mmd	TCACGAC.TCAGGAC	5.98114	7.28735e-29	6.86973	no	5.8779	2.80835e-29	5.79404	yes
vaquita	vaquita	TCAATTG.TCAGTTG	9.38871	1.98899e-36	7.60346	yes	9.41696	1.69537e-36	5.66544	yes
Gorilla_gorilla	Gorilla_gorilla	TCAATTG.TCAGTTG	5.63643	0	7.07747	no	5.68737	0	5.11547	yes
Gorilla_gorilla	Gorilla_gorilla	TCAATGT.TCAGTGT	5.84321	0	7.07747	no	5.90084	0	5.11547	yes
fin_whale	fin_whale_GOC	TCAATGG.TCAGTGG	6.80999	1.68348e-251	7.05146	no	6.59009	1.16787e-247	5.92363	yes
Gorilla_gorilla	Gorilla_gorilla	TCAATGG.TCAGTGG	5.92789	0	7.07747	no	5.96416	0	5.11547	yes
humans	humans_AFR	TCAATGG.TCAGTGG	6.83922	1.02253e-287	9.33709	no	6.85145	1.61114e-289	6.47388	yes
vaquita	vaquita	TCAATGG.TCAGTGG	7.27348	2.84493e-25	7.60346	no	7.24119	3.42002e-25	5.66544	yes
Gorilla_gorilla	Gorilla_gorilla	TCAATGC.TCAGTGC	5.16849	0	7.07747	no	5.19719	0	5.11547	yes
vaquita	vaquita	TCAATGC.TCAGTGC	6.81765	2.6272e-21	7.60346	no	6.78172	3.17563e-21	5.66544	yes
Gorilla_gorilla	Gorilla_gorilla	TCAATGA.TCAGTGA	5.61396	0	7.07747	no	5.6629	0	5.11547	yes
humans	humans_AFR	TCAATGA.TCAGTGA	6.71543	0	9.33709	no	6.73887	0	6.47388	yes
Gorilla_gorilla	Gorilla_gorilla	TCAATCT.TCAGTCT	5.2978	0	7.07747	no	5.34421	0	5.11547	yes
fin_whale	fin_whale_GOC	TCAATCG.TCAGTCG	6.92075	8.15633e-33	7.05146	no	6.5186	8.39502e-32	5.92363	yes
Gorilla_gorilla	Gorilla_gorilla	TCAATCG.TCAGTCG	6.49578	3.05925e-47	7.07747	no	6.40401	3.73716e-47	5.11547	yes
Pongo_abelii	Pongo_abelii	TCAATCG.TCAGTCG	4.96379	1.18147e-34	6.6385	no	4.94743	3.0268e-35	4.83663	yes
Pongo_pygmaeus	Pongo_pygmaeus	TCAATCG.TCAGTCG	5.5356	1.58489e-30	6.7816	no	5.40167	6.92704e-30	4.94083	yes
vaquita	vaquita	TCAATAT.TCAGTAT	5.8914	5.68496e-36	7.60346	no	5.9229	3.92645e-36	5.66544	yes
vaquita	vaquita	TATATTT.TATTTTT	15.6325	4.42438e-159	7.60346	yes	15.8614	2.84739e-160	5.66544	yes
brown_bear	brown_bear_ABC	TAGCGTT.TAGAGTT	5.32874	2.03292e-19	6.78587	no	5.40687	4.79911e-20	5.3492	yes
wolves	wolves	TAGCGTC.TAGAGTC	5.61521	1.00785e-14	7.65742	no	5.34305	6.69026e-15	5.24416	yes
brown_bear	brown_bear_ABC	TAGCGAT.TAGAGAT	6.44482	1.20523e-22	6.78587	no	6.46253	1.07602e-22	5.3492	yes
brown_bear	brown_bear_ABC	TAGCGAA.TAGAGAA	5.80827	8.02321e-19	6.78587	no	5.73706	1.22915e-18	5.3492	yes
fin_whale	fin_whale_GOC	TAGCGAA.TAGAGAA	6.2248	6.43361e-13	7.05146	no	5.97251	6.01981e-13	5.92363	yes
vaquita	vaquita	TACATGG.TACGTGG	5.85501	1.31671e-20	7.60346	no	5.84001	1.45188e-20	5.66544	yes
Mus_musculus	Mus_musculus_Mmd	TAACGAG.TAAGGAG	7.12592	4.57729e-45	6.86973	yes	7.18768	2.52897e-46	5.79404	yes
wolves	wolves	TAACGAG.TAAGGAG	5.07387	5.41253e-15	7.65742	no	5.35509	3.20808e-17	5.24416	yes
Mus_musculus	Mus_musculus_Mmd	TAACGAC.TAAGGAC	5.93203	1.07697e-23	6.86973	no	5.83659	2.19651e-23	5.79404	yes
wolves	wolves	TAACGAC.TAAGGAC	5.73351	1.53152e-12	7.65742	no	5.64763	8.49948e-13	5.24416	yes
brown_bear	brown_bear_ABC	GTGCGAA.GTGAGAA	6.5514	5.03211e-22	6.78587	no	5.72234	8.27839e-20	5.3492	yes
polar_bear	polar_bear_PB	GTGCGAA.GTGAGAA	7.32023	1.71393e-08	7.49294	no	6.83983	1.30011e-08	6.69481	yes
wolves	wolves	GTACGAG.GTAGGAG	6.32677	1.64783e-13	7.65742	no	5.4917	1.62394e-12	5.24416	yes
wolves	wolves	GTACGAC.GTAGGAC	6.32404	1.29596e-08	7.65742	no	6.21311	7.86117e-10	5.24416	yes
wolves	wolves	GGTCGTA.GGTGGTA	6.294	8.29804e-11	7.65742	no	5.378	1.30586e-09	5.24416	yes
Mus_musculus	Mus_musculus_Mmd	GGTCGAA.GGTGGAA	6.18434	3.61177e-17	6.86973	no	5.8335	8.11379e-17	5.79404	yes
wolves	wolves	GGTCGAA.GGTGGAA	6.37856	2.98004e-12	7.65742	no	5.69225	1.159e-11	5.24416	yes
polar_bear	polar_bear_PB	GGGCGAT.GGGAGAT	8.1677	3.6205e-10	7.49294	yes	7.50358	3.68036e-10	6.69481	yes
polar_bear	polar_bear_PB	GGGAAAA.GGGGAAA	7.96456	0	7.49294	yes	7.87986	0	6.69481	yes
vaquita	vaquita	GGGAAAA.GGGGAAA	5.89881	3.07826e-67	7.60346	no	5.91103	2.05483e-69	5.66544	yes
Pan_paniscus	Pan_paniscus	GCTCTCT.GCTGTCT	9.20583	6.89468e-246	8.44784	yes	9.24142	4.14957e-247	6.07496	yes
Pongo_abelii	Pongo_abelii	GCTCTCT.GCTGTCT	8.40658	0	6.6385	yes	8.53961	0	4.83663	yes
Pongo_pygmaeus	Pongo_pygmaeus	GCTCTCT.GCTGTCT	7.18796	1.28747e-283	6.7816	yes	7.28295	6.27826e-289	4.94083	yes
Gorilla_gorilla	Gorilla_gorilla	GCTCTCT.GCTGTCT	5.84173	4.45504e-242	7.07747	no	5.94474	2.78605e-248	5.11547	yes
Pan_troglodytes	Pan_troglodytes	GCTCTCT.GCTGTCT	7.15987	0	8.02358	no	7.2279	0	5.81112	yes
Pan_paniscus	Pan_paniscus	GCTCTCA.GCTGTCA	6.43801	1.88196e-109	8.44784	no	6.54058	3.2958e-112	6.07496	yes
Pongo_abelii	Pongo_abelii	GCTCTCA.GCTGTCA	6.14345	3.37444e-253	6.6385	no	6.20814	2.52839e-256	4.83663	yes
Pongo_pygmaeus	Pongo_pygmaeus	GCTCTCA.GCTGTCA	6.24474	3.7486e-181	6.7816	no	6.34956	1.96969e-185	4.94083	yes
Gorilla_gorilla	Gorilla_gorilla	GCTCTAT.GCTGTAT	5.28462	1.89113e-111	7.07747	no	5.44282	1.58674e-114	5.11547	yes
Pan_paniscus	Pan_paniscus	GCTCTAT.GCTGTAT	7.60145	2.79643e-99	8.44784	no	7.78239	5.35731e-101	6.07496	yes
Pan_troglodytes	Pan_troglodytes	GCTCTAT.GCTGTAT	6.47103	8.17689e-188	8.02358	no	6.58384	1.76049e-190	5.81112	yes
Pongo_abelii	Pongo_abelii	GCTCTAT.GCTGTAT	6.05681	4.2678e-168	6.6385	no	6.26994	2.26377e-174	4.83663	yes
Pongo_pygmaeus	Pongo_pygmaeus	GCTCTAT.GCTGTAT	6.12857	1.8257e-119	6.7816	no	6.34182	8.58409e-124	4.94083	yes
fin_whale	fin_whale_GOC	GCTCTAG.GCTGTAG	4.34932	8.03167e-35	7.05146	no	5.99205	7.04746e-92	5.92363	yes
Pan_paniscus	Pan_paniscus	GCTCTAG.GCTGTAG	6.84337	1.20301e-72	8.44784	no	6.8645	8.01646e-73	6.07496	yes
Pongo_abelii	Pongo_abelii	GCTCTAG.GCTGTAG	5.47864	1.07256e-121	6.6385	no	5.55251	5.79753e-124	4.83663	yes
Pongo_pygmaeus	Pongo_pygmaeus	GCTCTAG.GCTGTAG	5.00397	2.30482e-71	6.7816	no	5.03901	7.60889e-72	4.94083	yes
Gorilla_gorilla	Gorilla_gorilla	GCTCTAA.GCTGTAA	4.96774	1.47873e-115	7.07747	no	5.12505	1.90797e-119	5.11547	yes
Pan_paniscus	Pan_paniscus	GCTCTAA.GCTGTAA	7.42067	2.21042e-111	8.44784	no	7.65461	5.57915e-115	6.07496	yes
Pongo_pygmaeus	Pongo_pygmaeus	GCTCTAA.GCTGTAA	4.99931	7.36968e-95	6.7816	no	5.14786	6.43267e-98	4.94083	yes
Mus_musculus	Mus_musculus_Mmd	GCTCGAG.GCTGGAG	6.95665	3.95574e-38	6.86973	yes	6.34859	4.82947e-39	5.79404	yes
wolves	wolves	GCTCGAG.GCTGGAG	6.725	1.86447e-22	7.65742	no	5.26756	5.86669e-23	5.24416	yes
Mus_musculus	Mus_musculus_Mmd	GCTCGAA.GCTGGAA	6.17864	2.45483e-25	6.86973	no	5.9817	2.31607e-26	5.79404	yes
Mus_musculus	Mus_musculus_Mmd	GCGCGTT.GCGAGTT	7.02631	1.24701e-11	6.86973	yes	3.86228	4.97823e-08	5.79404	no
Mus_spretus	Mus_spretus_Ms	GCGCGTT.GCGAGTT	9.08021	3.93345e-17	6.64137	yes	4.48654	1.63817e-10	5.59476	no
Mus_spretus	Mus_spretus_Ms	GCGCGGT.GCGAGGT	9.51135	7.86704e-16	6.64137	yes	2.41242	8.09949e-05	5.59476	no
Mus_spretus	Mus_spretus_Ms	GCGCGAT.GCGAGAT	10.2753	2.02386e-13	6.64137	yes	4.46074	3.22091e-08	5.59476	no
Mus_spretus	Mus_spretus_Ms	GCGCGAG.GCGAGAG	7.06216	1.23136e-12	6.64137	yes	2.13506	0.0001732	5.59476	no
Mus_spretus	Mus_spretus_Ms	GCGCGAC.GCGAGAC	12.1536	6.77992e-12	6.64137	yes	2.80725	5.78492e-05	5.59476	no
Mus_spretus	Mus_spretus_Ms	GCGCGAA.GCGAGAA	12.0784	2.58481e-15	6.64137	yes	4.42871	1.7415e-08	5.59476	no
Mus_musculus	Mus_musculus_Mmd	GCCCGGT.GCCGGGT	3.83674	7.05083e-10	6.86973	no	6.25947	7.70557e-34	5.79404	yes
Mus_musculus	Mus_musculus_Mmd	GCCCGGA.GCCGGGA	5.39568	2.80494e-22	6.86973	no	6.66271	2.1718e-52	5.79404	yes
Mus_musculus	Mus_musculus_Mmd	GCCCGAC.GCCGGAC	6.38099	1.8159e-18	6.86973	no	6.53343	2.93023e-28	5.79404	yes
Mus_musculus	Mus_musculus_Mmd	GCACGAG.GCAGGAG	5.61624	4.24592e-34	6.86973	no	5.79483	2.77448e-40	5.79404	yes
brown_bear	brown_bear_ABC	GATCGTT.GATAGTT	5.6901	2.54983e-21	6.78587	no	5.67327	2.86406e-21	5.3492	yes
wolves	wolves	GATCGTG.GATGGTG	5.65332	3.26548e-17	7.65742	no	5.45732	1.17662e-18	5.24416	yes
fin_whale	fin_whale_GOC	GATCGTC.GATGGTC	6.66487	2.93236e-11	7.05146	no	5.96582	7.96328e-11	5.92363	yes
wolves	wolves	GATCGGT.GATGGGT	5.84386	1.74636e-11	7.65742	no	5.96863	6.18054e-13	5.24416	yes
brown_bear	brown_bear_ABC	GATCGGT.GATAGGT	5.30041	6.39809e-13	6.78587	no	5.46616	2.03777e-14	5.3492	yes
Mus_musculus	Mus_musculus_Mmd	GATCGAG.GATGGAG	7.63212	3.19742e-35	6.86973	yes	6.96917	5.5773e-33	5.79404	yes
polar_bear	polar_bear_PB	GATCGAG.GATGGAG	7.92697	2.20554e-08	7.49294	yes	8.12154	3.91853e-10	6.69481	yes
Mus_spretus	Mus_spretus_Ms	GATCGAG.GATGGAG	6.35207	9.06853e-27	6.64137	no	5.90631	1.12253e-25	5.59476	yes
wolves	wolves	GATCGAG.GATGGAG	7.53508	2.43017e-21	7.65742	no	6.84027	2.83886e-22	5.24416	yes
brown_bear	brown_bear_ABC	GATCGAA.GATAGAA	6.27351	9.58906e-22	6.78587	no	6.30328	2.89885e-22	5.3492	yes
brown_bear	brown_bear_ABC	GAGCGTT.GAGAGTT	6.30106	3.98946e-30	6.78587	no	5.6806	1.09311e-27	5.3492	yes
brown_bear	brown_bear_ABC	GAGCGAT.GAGAGAT	5.98598	1.79237e-23	6.78587	no	5.64839	8.74427e-23	5.3492	yes
wolves	wolves	GACCGTT.GACAGTT	6.08926	1.18486e-21	7.65742	no	5.70421	2.37585e-21	5.24416	yes
wolves	wolves	GACCGAG.GACGGAG	6.7549	3.68207e-27	7.65742	no	5.29258	1.52199e-27	5.24416	yes
polar_bear	polar_bear_PB	GACCGAC.GACGGAC	8.9223	2.14149e-08	7.49294	yes	8.59193	2.36669e-09	6.69481	yes
polar_bear	polar_bear_PB	GAACCTT.GAAACTT	9.397	1.23243e-71	7.49294	yes	9.62433	4.01639e-75	6.69481	yes
Pongo_abelii	Pongo_abelii	GAACCTT.GAAACTT	7.49009	9.70945e-254	6.6385	yes	7.69183	2.54422e-259	4.83663	yes
Pongo_pygmaeus	Pongo_pygmaeus	GAACCTT.GAAACTT	7.38198	2.33559e-176	6.7816	yes	7.58476	1.79542e-180	4.94083	yes
brown_bear	brown_bear_ABC	GAACCTT.GAAACTT	6.59716	7.95087e-137	6.78587	no	6.92751	1.41179e-144	5.3492	yes
humans	humans_AFR	GAACCTT.GAAACTT	8.14482	3.94079e-138	9.33709	no	8.09324	1.61752e-137	6.47388	yes
Pan_paniscus	Pan_paniscus	GAACCTT.GAAACTT	7.96085	2.53758e-119	8.44784	no	8.13485	3.56043e-121	6.07496	yes
Pan_troglodytes	Pan_troglodytes	GAACCTT.GAAACTT	6.42078	1.69694e-187	8.02358	no	6.54268	7.42183e-191	5.81112	yes
vaquita	vaquita	GAACCTT.GAAACTT	6.06738	1.13061e-09	7.60346	no	6.15469	8.98119e-10	5.66544	yes
wolves	wolves	GAACCTT.GAAACTT	6.07309	6.48193e-166	7.65742	no	6.39454	5.21644e-175	5.24416	yes
Pan_troglodytes	Pan_troglodytes	CTTAAAA.CTTTAAA	6.06488	0	8.02358	no	6.11159	0	5.81112	yes
vaquita	vaquita	CTTAAAA.CTTTAAA	5.8902	6.28004e-22	7.60346	no	5.95265	4.07536e-22	5.66544	yes
brown_bear	brown_bear_ABC	CTGCGTT.CTGAGTT	5.71869	7.22003e-38	6.78587	no	5.47839	2.0326e-38	5.3492	yes
wolves	wolves	CTGCGTA.CTGAGTA	5.65796	1.35575e-23	7.65742	no	5.51445	2.92639e-24	5.24416	yes
brown_bear	brown_bear_ABC	CTGCGAA.CTGAGAA	7.49157	8.35448e-43	6.78587	yes	6.77767	1.14112e-40	5.3492	yes
polar_bear	polar_bear_PB	CTGCGAA.CTGAGAA	7.79765	4.49756e-14	7.49294	yes	6.90393	5.69638e-13	6.69481	yes
fin_whale	fin_whale_GOC	CTGCGAA.CTGAGAA	6.41695	2.36014e-20	7.05146	no	6.16074	3.63487e-23	5.92363	yes
wolves	wolves	CGTCGAG.CGTGGAG	10.1665	2.94281e-10	7.65742	yes	6.11588	1.37834e-10	5.24416	yes
fin_whale	fin_whale_GOC	CGCATGC.CGCGTGC	4.3804	1.25106e-19	7.05146	no	7.15388	1.01437e-70	5.92363	yes
brown_bear	brown_bear_ABC	CGACGTA.CGAAGTA	8.83993	1.70147e-09	6.78587	yes	7.21692	2.07426e-08	5.3492	yes
Mus_musculus	Mus_musculus_Mmd	CCGCGTT.CCGAGTT	14.4379	6.40376e-41	6.86973	yes	7.8266	4.26954e-30	5.79404	yes
Mus_spretus	Mus_spretus_Ms	CCGCGTT.CCGAGTT	18.9608	6.14082e-57	6.64137	yes	9.77263	5.95481e-42	5.59476	yes
Mus_musculus	Mus_musculus_Mmd	CCGCGTG.CCGAGTG	9.5111	1.37862e-33	6.86973	yes	4.32706	9.52842e-19	5.79404	no
Mus_spretus	Mus_spretus_Ms	CCGCGTG.CCGAGTG	11.2593	1.04713e-41	6.64137	yes	5.55153	2.06331e-29	5.59476	no
Mus_musculus	Mus_musculus_Mmd	CCGCGTC.CCGAGTC	10.2495	3.95294e-22	6.86973	yes	2.83107	4.88054e-08	5.79404	no
Mus_spretus	Mus_spretus_Ms	CCGCGTC.CCGAGTC	13.0283	5.99481e-31	6.64137	yes	4.41834	9.22439e-20	5.59476	no
Mus_musculus	Mus_musculus_Mmd	CCGCGTA.CCGAGTA	13.1053	1.45241e-19	6.86973	yes	7.23142	2.5798e-14	5.79404	yes
Mus_spretus	Mus_spretus_Ms	CCGCGTA.CCGAGTA	12.842	1.19412e-18	6.64137	yes	7.28115	2.21988e-14	5.59476	yes
Mus_musculus	Mus_musculus_Mmd	CCGCGGT.CCGAGGT	8.59178	8.83846e-19	6.86973	yes	3.01166	1.05934e-08	5.79404	no
Mus_spretus	Mus_spretus_Ms	CCGCGGT.CCGAGGT	11.9981	2.68366e-30	6.64137	yes	4.36569	2.68856e-18	5.59476	no
Mus_spretus	Mus_spretus_Ms	CCGCGGG.CCGAGGG	8.49449	9.63108e-20	6.64137	yes	1.43078	0.0306993	5.59476	no
Mus_musculus	Mus_musculus_Mmd	CCGCGGC.CCGAGGC	9.69789	8.04633e-24	6.86973	yes	1.50329	0.00488531	5.79404	no
Mus_spretus	Mus_spretus_Ms	CCGCGGC.CCGAGGC	10.0887	2.1998e-24	6.64137	yes	1.85792	5.83766e-06	5.59476	no
Mus_musculus	Mus_musculus_Mmd	CCGCGGA.CCGAGGA	8.7821	1.77632e-18	6.86973	yes	2.56803	6.96125e-07	5.79404	no
Mus_musculus	Mus_musculus_Mmd	CCGCGAT.CCGAGAT	17.1468	8.49139e-34	6.86973	yes	8.09908	1.87045e-24	5.79404	yes
Mus_spretus	Mus_spretus_Ms	CCGCGAT.CCGAGAT	19.1776	5.06214e-39	6.64137	yes	8.40983	3.73824e-26	5.59476	yes
Mus_musculus	Mus_musculus_Mmd	CCGCGAG.CCGAGAG	14.5953	4.44788e-35	6.86973	yes	4.32213	2.01779e-18	5.79404	no
Mus_spretus	Mus_spretus_Ms	CCGCGAG.CCGAGAG	17.1502	5.01574e-42	6.64137	yes	4.55123	2.42602e-20	5.59476	no
Mus_musculus	Mus_musculus_Mmd	CCGCGAC.CCGAGAC	14.9856	1.13675e-21	6.86973	yes	3.62039	1.54642e-09	5.79404	no
Mus_spretus	Mus_spretus_Ms	CCGCGAC.CCGAGAC	25.3616	7.26213e-45	6.64137	yes	5.80591	7.84849e-23	5.59476	yes
Mus_musculus	Mus_musculus_Mmd	CCGCGAA.CCGAGAA	13.6438	3.60762e-22	6.86973	yes	5.4775	7.58415e-13	5.79404	no
Mus_spretus	Mus_spretus_Ms	CCGCGAA.CCGAGAA	25.1266	1.38889e-49	6.64137	yes	9.86981	3.7794e-33	5.59476	yes
Mus_spretus	Mus_spretus_Ms	CCGCATT.CCGAATT	7.09502	5.89593e-63	6.64137	yes	6.62663	9.68699e-60	5.59476	yes
Mus_musculus	Mus_musculus_Mmd	CCGCATT.CCGAATT	6.52212	1.5546e-54	6.86973	no	6.17322	1.31937e-52	5.79404	yes
Mus_spretus	Mus_spretus_Ms	CCGCAAT.CCGAAAT	7.74592	2.97376e-47	6.64137	yes	7.1707	3.56231e-45	5.59476	yes
Mus_spretus	Mus_spretus_Ms	CCGCAAG.CCGAAAG	8.19524	8.45299e-69	6.64137	yes	6.65973	1.9893e-60	5.59476	yes
Mus_musculus	Mus_musculus_Mmd	CCGCAAC.CCGAAAC	7.2047	1.25972e-36	6.86973	yes	5.57025	2.79102e-30	5.79404	no
Mus_spretus	Mus_spretus_Ms	CCGCAAC.CCGAAAC	7.71618	1.66475e-40	6.64137	yes	6.12559	9.77036e-36	5.59476	yes
Mus_spretus	Mus_spretus_Ms	CCGCAAA.CCGAAAA	8.0735	9.6889e-82	6.64137	yes	7.25805	1.09586e-75	5.59476	yes
Mus_musculus	Mus_musculus_Mmd	CCCCGAG.CCCGGAG	4.69001	3.13785e-34	6.86973	no	5.85495	5.70335e-68	5.79404	yes
vaquita	vaquita	CCCCCTT.CCCGCTT	7.5819	2.52885e-14	7.60346	no	7.64261	1.99697e-15	5.66544	yes
vaquita	vaquita	CCCCCTG.CCCGCTG	5.4551	2.31139e-07	7.60346	no	6.67081	2.87244e-11	5.66544	yes
vaquita	vaquita	CCCCCCT.CCCGCCT	7.0192	9.31275e-09	7.60346	no	6.58329	2.53417e-09	5.66544	yes
vaquita	vaquita	CCCCCCC.CCCGCCC	8.18774	1.35128e-15	7.60346	yes	6.52479	7.9735e-14	5.66544	yes
vaquita	vaquita	CCCCCCC.CCCACCC	11.0086	5.49263e-31	7.60346	yes	8.93273	1.90283e-28	5.66544	yes
vaquita	vaquita	CCCCCCA.CCCACCA	6.50978	4.58149e-16	7.60346	no	6.25542	1.80358e-16	5.66544	yes
vaquita	vaquita	CCCCCAC.CCCACAC	7.52193	2.60244e-19	7.60346	no	7.24107	9.02808e-21	5.66544	yes
vaquita	vaquita	CCCCCAA.CCCGCAA	7.43601	1.18494e-17	7.60346	no	7.39222	1.40163e-18	5.66544	yes
vaquita	vaquita	CCCCAAA.CCCAAAA	8.27267	1.42083e-41	7.60346	yes	8.64206	1.77388e-44	5.66544	yes
brown_bear	brown_bear_ABC	CCCCAAA.CCCAAAA	5.28697	1.69832e-258	6.78587	no	5.46137	1.38045e-267	5.3492	yes
polar_bear	polar_bear_PB	CCCACAC.CCCCCAC	11.5684	1.08567e-92	7.49294	yes	11.0721	2.79709e-92	6.69481	yes
vaquita	vaquita	CCCACAC.CCCCCAC	13.3079	3.97922e-27	7.60346	yes	14.1865	1.51962e-32	5.66544	yes
brown_bear	brown_bear_ABC	CCCAAAA.CCCCAAA	17.7653	0	6.78587	yes	17.8075	0	5.3492	yes
fin_whale	fin_whale_GOC	CCCAAAA.CCCCAAA	13.5721	0	7.05146	yes	13.3057	0	5.92363	yes
Gorilla_gorilla	Gorilla_gorilla	CCCAAAA.CCCCAAA	7.42134	1.00085e-254	7.07747	yes	7.48649	6.84007e-259	5.11547	yes
Mus_musculus	Mus_musculus_Mmd	CCCAAAA.CCCCAAA	13.028	0	6.86973	yes	13.0239	0	5.79404	yes
Mus_spretus	Mus_spretus_Ms	CCCAAAA.CCCCAAA	18.9605	0	6.64137	yes	18.9785	0	5.59476	yes
Pan_paniscus	Pan_paniscus	CCCAAAA.CCCCAAA	11.5144	5.56098e-295	8.44784	yes	11.6001	1.30474e-299	6.07496	yes
Pan_troglodytes	Pan_troglodytes	CCCAAAA.CCCCAAA	13.2127	0	8.02358	yes	13.2161	0	5.81112	yes
polar_bear	polar_bear_PB	CCCAAAA.CCCCAAA	25.9317	0	7.49294	yes	25.7977	0	6.69481	yes
Pongo_abelii	Pongo_abelii	CCCAAAA.CCCCAAA	7.22927	3.91157166157796e-311	6.6385	yes	7.23925	1.95093121495272e-312	4.83663	yes
Pongo_pygmaeus	Pongo_pygmaeus	CCCAAAA.CCCCAAA	7.41846	1.81936e-230	6.7816	yes	7.41863	5.74541e-231	4.94083	yes
vaquita	vaquita	CCCAAAA.CCCCAAA	29.5099	7.516e-127	7.60346	yes	29.5001	6.89362e-128	5.66544	yes
wolves	wolves	CCCAAAA.CCCCAAA	17.8711	0	7.65742	yes	17.8008	0	5.24416	yes
humans	humans_AFR	CCCAAAA.CCCCAAA	6.8203	4.2037e-121	9.33709	no	6.80298	3.00692e-122	6.47388	yes
Gorilla_gorilla	Gorilla_gorilla	CCAATTG.CCAGTTG	6.38792	0	7.07747	no	6.41885	0	5.11547	yes
humans	humans_AFR	CCAATTG.CCAGTTG	7.19655	5.52906e-218	9.33709	no	7.18225	3.87489e-218	6.47388	yes
Pongo_abelii	Pongo_abelii	CCAATTG.CCAGTTG	4.85595	1.54249e-258	6.6385	no	4.8761	5.80827e-260	4.83663	yes
Pongo_pygmaeus	Pongo_pygmaeus	CCAATTG.CCAGTTG	5.09991	5.5186e-202	6.7816	no	5.12273	3.22071e-203	4.94083	yes
Gorilla_gorilla	Gorilla_gorilla	CCAATGT.CCAGTGT	5.55209	0	7.07747	no	5.59711	0	5.11547	yes
vaquita	vaquita	CCAATGT.CCAGTGT	5.79815	2.10735e-18	7.60346	no	5.78445	2.28332e-18	5.66544	yes
fin_whale	fin_whale_GOC	CCAATGG.CCAGTGG	6.52082	1.15845e-199	7.05146	no	6.19228	7.32347e-194	5.92363	yes
Gorilla_gorilla	Gorilla_gorilla	CCAATGG.CCAGTGG	6.16734	0	7.07747	no	6.08535	0	5.11547	yes
humans	humans_AFR	CCAATGG.CCAGTGG	8.70699	5.785508712801e-321	9.33709	no	8.65862	0	6.47388	yes
Pan_troglodytes	Pan_troglodytes	CCAATGG.CCAGTGG	5.97891	0	8.02358	no	5.88517	0	5.81112	yes
Gorilla_gorilla	Gorilla_gorilla	CCAATGC.CCAGTGC	5.72999	1.28457067918724e-322	7.07747	no	5.72999	4.94065645841247e-324	5.11547	yes
humans	humans_AFR	CCAATGC.CCAGTGC	6.98557	3.23789e-218	9.33709	no	7.01734	9.05418e-223	6.47388	yes
humans	humans_AFR	CCAATGA.CCAGTGA	9.43457	0	9.33709	yes	9.43665	0	6.47388	yes
Gorilla_gorilla	Gorilla_gorilla	CCAATGA.CCAGTGA	6.28096	0	7.07747	no	6.28927	0	5.11547	yes
Pan_paniscus	Pan_paniscus	CCAATGA.CCAGTGA	6.37896	1.93338e-243	8.44784	no	6.4067	4.47999e-246	6.07496	yes
Gorilla_gorilla	Gorilla_gorilla	CCAATCG.CCAGTCG	6.68421	3.41599e-39	7.07747	no	5.59077	1.09999e-34	5.11547	yes
Pongo_abelii	Pongo_abelii	CAACCTT.CAAACTT	4.70852	1.17095e-134	6.6385	no	4.84604	1.2685e-138	4.83663	yes
Pan_paniscus	Pan_paniscus	ATTCTTT.ATTATTT	6.64164	0	8.44784	no	6.87129	0	6.07496	yes
fin_whale	fin_whale_GOC	ATTAAAA.ATTTAAA	10.1476	0	7.05146	yes	10.1182	0	5.92363	yes
Pan_troglodytes	Pan_troglodytes	ATTAAAA.ATTTAAA	8.61936	0	8.02358	yes	8.69531	0	5.81112	yes
polar_bear	polar_bear_PB	ATTAAAA.ATTTAAA	9.29519	9.90313e-259	7.49294	yes	9.34552	1.14677e-259	6.69481	yes
vaquita	vaquita	ATTAAAA.ATTTAAA	17.6865	2.23434e-212	7.60346	yes	17.9762	6.58585e-215	5.66544	yes
brown_bear	brown_bear_ABC	ATTAAAA.ATTTAAA	6.43354	0	6.78587	no	6.5446	0	5.3492	yes
Mus_spretus	Mus_spretus_Ms	ATTAAAA.ATTTAAA	5.82805	0	6.64137	no	5.84876	0	5.59476	yes
Pan_paniscus	Pan_paniscus	ATTAAAA.ATTTAAA	8.18204	0	8.44784	no	8.25945	0	6.07496	yes
Pongo_abelii	Pongo_abelii	ATTAAAA.ATTTAAA	5.44099	0	6.6385	no	5.49696	0	4.83663	yes
Pongo_pygmaeus	Pongo_pygmaeus	ATTAAAA.ATTTAAA	6.05277	0	6.7816	no	6.11189	0	4.94083	yes
brown_bear	brown_bear_ABC	ATGCGTT.ATGAGTT	5.2037	6.32471e-25	6.78587	no	5.35094	2.64769e-26	5.3492	yes
polar_bear	polar_bear_PB	ATGCGTC.ATGAGTC	7.84188	1.90734e-10	7.49294	yes	7.03028	9.64939e-10	6.69481	yes
brown_bear	brown_bear_ABC	ATGCGTA.ATGAGTA	5.36623	8.15332e-22	6.78587	no	5.51721	9.93919e-23	5.3492	yes
brown_bear	brown_bear_ABC	ATGCGGA.ATGAGGA	7.50428	2.38797e-37	6.78587	yes	7.09194	2.74564e-37	5.3492	yes
fin_whale	fin_whale_GOC	ATGCGGA.ATGAGGA	6.16163	3.82631e-17	7.05146	no	6.03161	2.10956e-19	5.92363	yes
wolves	wolves	ATGCGGA.ATGAGGA	6.25614	3.38755e-28	7.65742	no	5.69186	1.02646e-27	5.24416	yes
polar_bear	polar_bear_PB	ATGCGCT.ATGAGCT	7.24469	1.95069e-09	7.49294	no	7.41709	4.25422e-11	6.69481	yes
fin_whale	fin_whale_GOC	ATGCGCC.ATGAGCC	3.67723	0.000155494	7.05146	no	6.17496	1.92346e-15	5.92363	yes
brown_bear	brown_bear_ABC	ATGCGAT.ATGAGAT	6.66782	8.12473e-28	6.78587	no	6.7122	5.85678e-28	5.3492	yes
wolves	wolves	ATGCGAT.ATGAGAT	5.89097	1.25103e-25	7.65742	no	6.0341	1.4748e-26	5.24416	yes
brown_bear	brown_bear_ABC	ATGCGAG.ATGAGAG	7.58839	4.14365e-34	6.78587	yes	7.25135	1.65331e-33	5.3492	yes
fin_whale	fin_whale_GOC	ATGCGAG.ATGAGAG	8.36923	3.53949e-26	7.05146	yes	7.57602	1.73722e-25	5.92363	yes
wolves	wolves	ATGCGAG.ATGAGAG	7.18221	3.26988e-34	7.65742	no	6.57006	1.85956e-32	5.24416	yes
fin_whale	fin_whale_GOC	ATGCGAC.ATGAGAC	7.24918	2.05645e-12	7.05146	yes	7.2757	6.24971e-14	5.92363	yes
brown_bear	brown_bear_ABC	ATGCGAC.ATGAGAC	5.82831	1.57682e-13	6.78587	no	5.62357	1.4832e-13	5.3492	yes
wolves	wolves	ATGCGAC.ATGAGAC	7.32865	6.79837e-23	7.65742	no	6.76767	4.37078e-22	5.24416	yes
brown_bear	brown_bear_ABC	ATGCGAA.ATGAGAA	7.32373	3.30609e-36	6.78587	yes	7.26043	5.54345e-36	5.3492	yes
polar_bear	polar_bear_PB	ATGCGAA.ATGAGAA	7.54347	9.90379e-12	7.49294	yes	7.58225	2.77964e-12	6.69481	yes
wolves	wolves	ATGCGAA.ATGAGAA	8.12411	9.56008e-45	7.65742	yes	8.20034	1.4149e-45	5.24416	yes
wolves	wolves	ATACGAG.ATAGGAG	5.7485	2.94415e-18	7.65742	no	5.90552	4.50434e-19	5.24416	yes
wolves	wolves	ATACGAC.ATAAGAC	5.00859	4.2063e-14	7.65742	no	5.24876	4.70163e-15	5.24416	yes
wolves	wolves	ATACGAA.ATAGGAA	5.36461	1.05488e-23	7.65742	no	5.52105	2.68467e-24	5.24416	yes
Gorilla_gorilla	Gorilla_gorilla	ATAAATT.ATACATT	6.45584	0	7.07747	no	6.5223	0	5.11547	yes
wolves	wolves	AGACGAA.AGAGGAA	6.59434	3.31408e-31	7.65742	no	6.37396	2.80532e-31	5.24416	yes
Pan_paniscus	Pan_paniscus	ACTCTCT.ACTGTCT	6.27556	6.53817e-144	8.44784	no	6.44074	1.78834e-147	6.07496	yes
Pongo_abelii	Pongo_abelii	ACTCTCT.ACTGTCT	5.66795	1.51613e-301	6.6385	no	5.82849	0	4.83663	yes
Pongo_pygmaeus	Pongo_pygmaeus	ACTCTCT.ACTGTCT	6.2195	1.23222e-248	6.7816	no	6.42039	1.22973e-256	4.94083	yes
Mus_musculus	Mus_musculus_Mmd	ACTCGAG.ACTGGAG	7.90078	4.09159e-64	6.86973	yes	7.54596	4.83703e-63	5.79404	yes
Mus_spretus	Mus_spretus_Ms	ACTCGAG.ACTGGAG	6.19106	5.6185e-43	6.64137	no	6.23461	3.06357e-46	5.59476	yes
Mus_musculus	Mus_musculus_Mmd	ACTCGAC.ACTGGAC	6.83717	1.89771e-26	6.86973	no	6.66287	7.39691e-27	5.79404	yes
Mus_musculus	Mus_musculus_Mmd	ACTCGAA.ACTGGAA	6.25904	6.7066e-40	6.86973	no	6.05655	7.5267e-39	5.79404	yes
Mus_musculus	Mus_musculus_Mmd	ACGCGTT.ACGAGTT	7.37021	1.76347e-17	6.86973	yes	5.89978	7.28602e-15	5.79404	yes
Mus_spretus	Mus_spretus_Ms	ACGCGTT.ACGAGTT	11.5309	1.24761e-35	6.64137	yes	9.25765	2.7558e-31	5.59476	yes
Mus_spretus	Mus_spretus_Ms	ACGCGTG.ACGAGTG	6.93045	3.99061e-27	6.64137	yes	5.38264	1.04151e-23	5.59476	no
Mus_spretus	Mus_spretus_Ms	ACGCGGT.ACGAGGT	7.50745	1.12025e-14	6.64137	yes	4.31272	1.598e-09	5.59476	no
Mus_spretus	Mus_spretus_Ms	ACGCGAT.ACGAGAT	8.11246	7.7916e-14	6.64137	yes	6.06928	2.3542e-11	5.59476	yes
Mus_musculus	Mus_musculus_Mmd	ACGCGAG.ACGAGAG	8.5001	1.49171e-17	6.86973	yes	4.9661	2.89806e-13	5.79404	no
Mus_spretus	Mus_spretus_Ms	ACGCGAC.ACGAGAC	15.146	1.16973e-25	6.64137	yes	8.36047	4.35129e-20	5.59476	yes
Mus_spretus	Mus_spretus_Ms	ACGCAAG.ACGAAAG	7.38342	4.87637e-83	6.64137	yes	7.10256	4.24134e-82	5.59476	yes
Mus_musculus	Mus_musculus_Mmd	ACCCGGC.ACCGGGC	5.76503	1.57506e-21	6.86973	no	6.12398	1.1848e-36	5.79404	yes
Mus_musculus	Mus_musculus_Mmd	ACCCGAG.ACCGGAG	6.98884	1.50711e-59	6.86973	yes	7.15525	3.64494e-72	5.79404	yes
Mus_musculus	Mus_musculus_Mmd	ACACGAG.ACAGGAG	8.10479	4.78134e-99	6.86973	yes	8.05414	1.03215e-100	5.79404	yes
Mus_spretus	Mus_spretus_Ms	ACACGAG.ACAGGAG	6.63087	3.24156e-71	6.64137	no	6.74379	2.21463e-75	5.59476	yes
Mus_musculus	Mus_musculus_Mmd	ACACGAC.ACAGGAC	9.12265	8.13953e-64	6.86973	yes	9.22774	9.23609e-68	5.79404	yes
Mus_spretus	Mus_spretus_Ms	ACACGAC.ACAGGAC	6.43788	2.27407e-36	6.64137	no	6.72394	7.85415e-41	5.59476	yes
Mus_musculus	Mus_musculus_Mmd	ACACGAA.ACAGGAA	7.53315	5.66469e-90	6.86973	yes	7.53118	1.85618e-91	5.79404	yes
Mus_spretus	Mus_spretus_Ms	ACACGAA.ACAGGAA	5.92339	8.13112e-61	6.64137	no	5.94485	3.0396e-62	5.59476	yes
vaquita	vaquita	ACAAAAA.ACACAAA	6.11767	1.40029e-25	7.60346	no	6.21812	2.40343e-26	5.66544	yes
brown_bear	brown_bear_ABC	AATCGTT.AATAGTT	5.26677	1.52455e-28	6.78587	no	5.43095	2.50755e-29	5.3492	yes
brown_bear	brown_bear_ABC	AAACCCC.AAAACCC	8.89442	6.07541e-283	6.78587	yes	9.00828	1.49949e-286	5.3492	yes
polar_bear	polar_bear_PB	AAACCCC.AAAACCC	13.0496	3.31244e-149	7.49294	yes	12.8013	2.46284e-148	6.69481	yes
vaquita	vaquita	AAACCCC.AAAACCC	16.9459	1.97432e-54	7.60346	yes	16.2283	6.51823e-55	5.66544	yes
fin_whale	fin_whale_GOC	AAACCCC.AAAACCC	6.77184	8.14756e-139	7.05146	no	6.53107	4.28433e-137	5.92363	yes
wolves	wolves	AAACCCC.AAAACCC	6.44425	7.94124e-212	7.65742	no	6.50691	1.94414e-214	5.24416	yes
brown_bear	brown_bear_ABC	AAAATTT.AAATTTT	12.4896	0	6.78587	yes	12.7275	0	5.3492	yes
fin_whale	fin_whale_GOC	AAAATTT.AAATTTT	10.8897	0	7.05146	yes	10.8938	0	5.92363	yes
Mus_musculus	Mus_musculus_Mmd	AAAATTT.AAATTTT	13.5839	0	6.86973	yes	13.6239	0	5.79404	yes
Mus_spretus	Mus_spretus_Ms	AAAATTT.AAATTTT	14.1224	0	6.64137	yes	14.181	0	5.59476	yes
Pan_troglodytes	Pan_troglodytes	AAAATTT.AAATTTT	8.2702	0	8.02358	yes	8.34058	0	5.81112	yes
polar_bear	polar_bear_PB	AAAATTT.AAATTTT	19.3984	0	7.49294	yes	19.5439	0	6.69481	yes
vaquita	vaquita	AAAATTT.AAATTTT	30.0904	0	7.60346	yes	30.5766	0	5.66544	yes
wolves	wolves	AAAATTT.AAATTTT	10.3436	0	7.65742	yes	10.5318	0	5.24416	yes
Pan_paniscus	Pan_paniscus	AAAATTT.AAATTTT	7.11436	0	8.44784	no	7.17773	0	6.07496	yes
vaquita	vaquita	AAAAGTT.AAATGTT	5.82562	1.09199e-19	7.60346	no	6.01277	1.29627e-20	5.66544	yes
brown_bear	brown_bear_ABC	AAAACCC.AAACCCC	8.68298	2.64253e-297	6.78587	yes	8.64512	4.48594e-298	5.3492	yes
fin_whale	fin_whale_GOC	AAAACCC.AAACCCC	7.53065	4.04164e-176	7.05146	yes	7.37149	2.7871e-176	5.92363	yes
Mus_spretus	Mus_spretus_Ms	AAAACCC.AAACCCC	7.46621	0	6.64137	yes	7.44741	0	5.59476	yes
polar_bear	polar_bear_PB	AAAACCC.AAACCCC	19.3983	5.75631e-248	7.49294	yes	19.0613	6.01303e-246	6.69481	yes
vaquita	vaquita	AAAACCC.AAACCCC	21.8403	3.8566e-73	7.60346	yes	21.0989	4.83554e-72	5.66544	yes
wolves	wolves	AAAACCC.AAACCCC	8.60706	4.77478827230573e-313	7.65742	yes	8.47523	2.87956437340418e-310	5.24416	yes
Gorilla_gorilla	Gorilla_gorilla	AAAACCC.AAACCCC	5.20023	7.13097e-114	7.07747	no	5.22737	1.55613e-115	5.11547	yes
Mus_musculus	Mus_musculus_Mmd	AAAACCC.AAACCCC	5.7919	9.26182e-288	6.86973	no	5.79789	3.11132e-289	5.79404	yes
vaquita	vaquita	AAAACCA.AAACCCA	6.52314	8.4569e-19	7.60346	no	6.60063	2.01929e-19	5.66544	yes
vaquita	vaquita	AAAAATA.AAATATA	10.6797	1.47645e-140	7.60346	yes	10.9498	1.22237e-144	5.66544	yes
